# Supplementary material for: Landscape Setting Drives the Microbial Eukaryotic Community Structure in Four Swedish Mountain Lakes over the Holocene
Source: Microorganisms. 2021 Feb 11;9(2):355. doi: 10.3390/microorganisms9020355 (PMC7916980; doi:10.3390/microorganisms9020355)
Supplement: Supplementary file 1 [file microorganisms-09-00355-s001.zip]

Archive with 8 entries (7 files):
- microorganisms-1087079/
- microorganisms-1087079/Supplementary_Figure_1.tif
- microorganisms-1087079/Supplementary_Figure_2.tif
- microorganisms-1087079/Supplementary_Figure_3.tif
- microorganisms-1087079/Supplementary_Table_1.xlsx
- microorganisms-1087079/Supplementary_Table_2.xlsx
- microorganisms-1087079/Supplementary_Table_3.xlsx
- microorganisms-1087079/Supplementary_Table_4.xlsx
