# Supplementary material for: Landscape Setting Drives the Microbial Eukaryotic Community Structure in Four Swedish Mountain Lakes over the Holocene
Source: Microorganisms. 2021 Feb 11;9(2):355. doi: 10.3390/microorganisms9020355 (PMC7916980; doi:10.3390/microorganisms9020355)
Supplement: Supplementary file 1 [file microorganisms-09-00355-s001.zip › microorganisms-1087079/Supplementary_Table_1.xlsx]

## Sheet: Sheet1
Lake	Depth (cm)	Material	Laboratory code	Radiocarbon age (calender years BP)	Calibrated age (calender years BP)
ZF10 (Bergtjärnen)	18.5	Macrofossil	Ua-61958	948 ± 36	790–929
	61	Macrofossil	Ua-61959	4937 ± 60	5586–5886
	85	Macrofossil	Ua-61965	7342 ± 39	8026–8297
ZF11 (Vargtjärnen)	27.5	Macrofossil	Ua-61966	776 ± 30	670–735
	39.5	Macrofossil	Ua-59956	1578 ± 31	1402–1539
	106.5	Macrofossil	Ua-61961	4005 ± 42	4360–4782
	164.8	Macrofossil	Ua-59955	6221 ± 33	7013–7248
	197.3	Macrofossil	Ua-61960	7631 ± 57	8359–8544
	240.8	Macrofossil	Ua-61962	8148 ± 55	8999–9263
ZF18 (Hästskotjärnen)	69.25	Macrofossil	Ua-59957	1700 ± 31	1544–1696
	148.25	Macrofossil	Ua-61967	3704 ± 33	3932–4148
	264.25	Macrofossil	Ua-59958	5926 ± 33	6669–6844
	417.65	Macrofossil	Ua-59959	8015 ± 37	8729–9012
ZF19 (Högdalstjärnen)	21.5	Macrofossil	Ua-61968	1371 ± 30	1265–1339
	77.5	Macrofossil	Ua-61964	4105 ± 33	4454–4814
	141.9	Macrofossil	Ua-61963	7514 ± 47	8203–8404
