# Supplementary material for: Landscape Setting Drives the Microbial Eukaryotic Community Structure in Four Swedish Mountain Lakes over the Holocene
Source: Microorganisms. 2021 Feb 11;9(2):355. doi: 10.3390/microorganisms9020355 (PMC7916980; doi:10.3390/microorganisms9020355)
Supplement: Supplementary file 1 [file microorganisms-09-00355-s001.zip › microorganisms-1087079/Supplementary_Table_2.xlsx]

## Sheet: Table_S2_200408
OTU_Id	OTU_Seed	summed_reads_blank	summer_reads_samples	ration_blank/sample*100	removing_step1	removing_step2	Identity (%)	Best_hit_identity
OTU_4308	F08R08_Seq7698000	2	570	0.350877	NA	not-targeted_group	89.8	Eukaryota
OTU_1162	F04R03_Seq6853974	1	712	0.140449	NA	not-targeted_group	92.5	Eukaryota
OTU_1106	F06R06_Seq973382	36	30778	0.116967	NA	not-targeted_group	85.9	Eukaryota
OTU_3338	F01R02_Seq1706808	1	955	0.104712	NA	not-targeted_group	90.6	Eukaryota
OTU_1175	F13R01_Seq978816	0	33	0	NA	not-targeted_group	85.9	Eukaryota
OTU_857	F15R05_Seq1526908	0	152	0	NA	not-targeted_group	85.9	Eukaryota
OTU_830	F14R05_Seq295765	0	56	0	NA	not-targeted_group	88.7	Eukaryota
OTU_456	F11R06_Seq1021887	0	134	0	NA	not-targeted_group	56.4	Eukaryota
OTU_282	F13R15_Seq7392991	0	4	0	NA	not-targeted_group	88.3	Eukaryota
OTU_3557	F01R04_Seq8446071	0	106	0	NA	not-targeted_group	88.6	Eukaryota
OTU_1294	F02R13_Seq3510596	0	19	0	NA	not-targeted_group	70.2	Eukaryota
OTU_3223	F02R06_Seq6662531	0	580	0	NA	not-targeted_group	87.5	Eukaryota
OTU_1996	F02R05_Seq989863	0	2	0	NA	not-targeted_group	85.3	Eukaryota
OTU_2461	F14R15_Seq1220278	0	2	0	NA	not-targeted_group	70.1	Eukaryota
OTU_759	F03R07_Seq4103088	0	291	0	NA	not-targeted_group	92.8	Eukaryota
OTU_3481	F06R15_Seq4206462	0	1	0	NA	not-targeted_group	91.3	Eukaryota
OTU_1387	F02R05_Seq7148999	0	2	0	NA	not-targeted_group	73.9	Eukaryota
OTU_3491	F06R11_Seq6891853	0	4	0	NA	not-targeted_group	69.7	Eukaryota
OTU_4097	F04R01_Seq4433287	0	3	0	NA	not-targeted_group	85.9	Eukaryota
OTU_1785	F03R14_Seq1738862	0	83	0	NA	not-targeted_group	86.8	Eukaryota
OTU_2915	F09R11_Seq5418163	0	3	0	NA	not-targeted_group	77.5	Eukaryota
OTU_4208	F01R02_Seq1160280	0	721	0	NA	not-targeted_group	96.9	Eukaryota
OTU_719	F03R07_Seq342357	0	10	0	NA	not-targeted_group	91.3	Eukaryota
OTU_2692	F11R02_Seq2147656	0	1155	0	NA	not-targeted_group	84.9	Eukaryota
OTU_761	F14R05_Seq4123518	0	54	0	NA	not-targeted_group	71.4	Eukaryota
OTU_1861	F03R07_Seq400589	0	7	0	NA	not-targeted_group	72.8	Eukaryota
OTU_1118	F03R07_Seq1306595	0	9	0	NA	not-targeted_group	74.5	Eukaryota
OTU_1763	F10R01_Seq5114795	0	7	0	NA	not-targeted_group	68.3	Eukaryota
OTU_1554	F10R11_Seq4879482	0	2	0	NA	not-targeted_group	90.9	Eukaryota
OTU_2973	F02R10_Seq1045885	0	165	0	NA	not-targeted_group	79.0	Eukaryota
OTU_1222	F01R05_Seq2939762	2	6	33.3333	blank_correction	not-targeted_group	89.1	Eukaryota
OTU_1354	F04R11_Seq7731859	1	8	12.5	blank_correction	not-targeted_group	80.2	Eukaryota
OTU_3761	F02R05_Seq1726239	0	84	0	NA	not-targeted_group	98.5	Eukaryota;Cryptophyta;Cryptophyta nucleomorph
OTU_684	F03R07_Seq470822	0	35	0	NA	not-targeted_group	98.9	Eukaryota;Cryptophyta;Cryptophyta nucleomorph
OTU_2649	F09R10_Seq1590990	0	2	0	NA	not-targeted_group	91.7	Eukaryota;Cryptophyta;Cryptophyta nucleomorph
OTU_25	F01R15_Seq7133734	0	126	0	NA	not-targeted_group	94.7	Eukaryota;Cryptophyta;Cryptophyta nucleomorph
OTU_3401	F02R14_Seq1876716	0	240	0	NA	not-targeted_group	89.2	Eukaryota;Cryptophyta;Cryptophyta nucleomorph
OTU_1430	F08R13_Seq4955399	1	31	3.22581	NA	not-targeted_group	96.2	Eukaryota;Fungi
OTU_3424	F12R02_Seq2543455	1	65	1.53846	NA	not-targeted_group	95.5	Eukaryota;Fungi
OTU_188	F03R07_Seq2857160	1	70	1.42857	NA	not-targeted_group	82.3	Eukaryota;Fungi
OTU_3433	F15R05_Seq1596596	1	85	1.17647	NA	not-targeted_group	89.1	Eukaryota;Fungi
OTU_4118	F10R03_Seq4777991	1	134	0.746269	NA	not-targeted_group	94.7	Eukaryota;Fungi
OTU_2921	F03R14_Seq5650394	2	298	0.671141	NA	not-targeted_group	86.4	Eukaryota;Fungi
OTU_2327	F15R12_Seq8262490	1	295	0.338983	NA	not-targeted_group	95.8	Eukaryota;Fungi
OTU_4519	F02R05_Seq1569981	1	309	0.323625	NA	not-targeted_group	91.3	Eukaryota;Fungi
OTU_1553	F09R05_Seq7556771	1	316	0.316456	NA	not-targeted_group	93.9	Eukaryota;Fungi
OTU_2534	F02R01_Seq4814453	1	373	0.268097	NA	not-targeted_group	82.6	Eukaryota;Fungi
OTU_427	F02R13_Seq7259980	8	4505	0.17758	NA	not-targeted_group	97.4	Eukaryota;Fungi
OTU_2625	F03R07_Seq6053006	1	771	0.129702	NA	not-targeted_group	88.7	Eukaryota;Fungi
OTU_3112	F04R03_Seq6317351	4	3233	0.123724	NA	not-targeted_group	94.4	Eukaryota;Fungi
OTU_1360	F11R01_Seq3622473	1	890	0.11236	NA	not-targeted_group	95.5	Eukaryota;Fungi
OTU_2748	F01R02_Seq3815845	14	14015	0.099893	NA	not-targeted_group	97.3	Eukaryota;Fungi
OTU_1773	F07R05_Seq1491802	1	1362	0.0734214	NA	not-targeted_group	75.7	Eukaryota;Fungi
OTU_3532	F05R04_Seq6332496	1	1817	0.0550358	NA	not-targeted_group	95.8	Eukaryota;Fungi
OTU_633	F02R11_Seq8808038	2	3875	0.0516129	NA	not-targeted_group	99.3	Eukaryota;Fungi
OTU_629	F15R11_Seq4315405	3	7297	0.0411128	NA	not-targeted_group	97.8	Eukaryota;Fungi
OTU_1263	F01R03_Seq1002367	0	194	0	NA	not-targeted_group	91.7	Eukaryota;Fungi
OTU_795	F05R13_Seq1649695	0	6	0	NA	not-targeted_group	84.6	Eukaryota;Fungi
OTU_1489	F08R14_Seq1352468	0	32	0	NA	not-targeted_group	99.6	Eukaryota;Fungi
OTU_2515	F05R02_Seq5995418	0	3	0	NA	not-targeted_group	87.5	Eukaryota;Fungi
OTU_73	F03R07_Seq144008	0	69	0	NA	not-targeted_group	93.6	Eukaryota;Fungi
OTU_3650	F02R14_Seq1343477	0	73	0	NA	not-targeted_group	83.7	Eukaryota;Fungi
OTU_20	F02R05_Seq5671859	0	55	0	NA	not-targeted_group	95.5	Eukaryota;Fungi
OTU_2333	F03R05_Seq4627020	0	2	0	NA	not-targeted_group	94.7	Eukaryota;Fungi
OTU_1084	F13R10_Seq5220868	0	45	0	NA	not-targeted_group	88.3	Eukaryota;Fungi
OTU_1580	F03R02_Seq2607455	0	1	0	NA	not-targeted_group	93.9	Eukaryota;Fungi
OTU_421	F04R03_Seq1745086	0	18	0	NA	not-targeted_group	88.3	Eukaryota;Fungi
OTU_2115	F12R07_Seq6695895	0	1	0	NA	not-targeted_group	90.9	Eukaryota;Fungi
OTU_1219	F08R05_Seq8224190	0	10	0	NA	not-targeted_group	78.4	Eukaryota;Fungi
OTU_3952	F05R02_Seq3884881	0	2	0	NA	not-targeted_group	86.4	Eukaryota;Fungi
OTU_3055	F09R15_Seq5280914	0	345	0	NA	not-targeted_group	93.9	Eukaryota;Fungi
OTU_4202	F04R07_Seq6972721	0	3	0	NA	not-targeted_group	83.8	Eukaryota;Fungi
OTU_3718	F03R02_Seq4638111	0	56	0	NA	not-targeted_group	89.1	Eukaryota;Fungi
OTU_2350	F01R02_Seq3216584	0	109	0	NA	not-targeted_group	82.6	Eukaryota;Fungi
OTU_3403	F05R02_Seq2213192	0	28	0	NA	not-targeted_group	86.9	Eukaryota;Fungi
OTU_654	F01R02_Seq1208237	0	434	0	NA	not-targeted_group	98.5	Eukaryota;Fungi
OTU_3805	F03R07_Seq2709845	0	29	0	NA	not-targeted_group	95.5	Eukaryota;Fungi
OTU_571	F13R10_Seq8801212	0	22	0	NA	not-targeted_group	92.9	Eukaryota;Fungi
OTU_3747	F07R10_Seq4758499	0	21	0	NA	not-targeted_group	86.7	Eukaryota;Fungi
OTU_1552	F14R15_Seq8008802	0	3	0	NA	not-targeted_group	73.7	Eukaryota;Fungi
OTU_4184	F07R09_Seq1161937	0	265	0	NA	not-targeted_group	99.2	Eukaryota;Fungi
OTU_1147	F02R10_Seq1151928	0	1	0	NA	not-targeted_group	84.8	Eukaryota;Fungi
OTU_1250	F15R04_Seq2048519	0	5	0	NA	not-targeted_group	80.9	Eukaryota;Fungi
OTU_3439	F02R03_Seq226367	0	738	0	NA	not-targeted_group	98.9	Eukaryota;Fungi
OTU_1197	F03R13_Seq1207498	0	10	0	NA	not-targeted_group	91.7	Eukaryota;Fungi
OTU_4545	F03R08_Seq3929583	0	1	0	NA	not-targeted_group	95.1	Eukaryota;Fungi
OTU_1988	F03R07_Seq3820306	0	114	0	NA	not-targeted_group	89.8	Eukaryota;Fungi
OTU_3506	F12R02_Seq1102452	0	68	0	NA	not-targeted_group	90.9	Eukaryota;Fungi
OTU_826	F12R02_Seq7210176	0	4	0	NA	not-targeted_group	95.1	Eukaryota;Fungi
OTU_1830	F14R05_Seq7589104	0	2	0	NA	not-targeted_group	91.7	Eukaryota;Fungi
OTU_51	F08R01_Seq7563168	0	120	0	NA	not-targeted_group	94.7	Eukaryota;Fungi
OTU_43	F02R11_Seq7217940	0	944	0	NA	not-targeted_group	92.6	Eukaryota;Fungi
OTU_1498	F03R07_Seq1114338	0	209	0	NA	not-targeted_group	97.4	Eukaryota;Fungi
OTU_1252	F01R01_Seq2783582	0	113	0	NA	not-targeted_group	95.5	Eukaryota;Fungi
OTU_630	F13R10_Seq3728542	0	3	0	NA	not-targeted_group	91.3	Eukaryota;Fungi
OTU_900	F11R06_Seq1329272	0	60	0	NA	not-targeted_group	90.3	Eukaryota;Fungi
OTU_562	F03R07_Seq1159778	0	149	0	NA	not-targeted_group	85.3	Eukaryota;Fungi
OTU_2131	F02R10_Seq133917	0	2	0	NA	not-targeted_group	66.8	Eukaryota;Fungi
OTU_1691	F11R03_Seq2004849	0	14	0	NA	not-targeted_group	94.3	Eukaryota;Fungi
OTU_2386	F04R02_Seq2571406	0	333	0	NA	not-targeted_group	93.6	Eukaryota;Fungi
OTU_1462	F13R10_Seq1010165	0	3	0	NA	not-targeted_group	92.9	Eukaryota;Fungi
OTU_833	F08R14_Seq4412787	0	73	0	NA	not-targeted_group	98.5	Eukaryota;Fungi
OTU_2280	F13R10_Seq4689427	0	9	0	NA	not-targeted_group	96.6	Eukaryota;Fungi
OTU_2545	F02R05_Seq8804079	0	362	0	NA	not-targeted_group	80.6	Eukaryota;Fungi
OTU_2085	F11R03_Seq2054098	0	56	0	NA	not-targeted_group	83.8	Eukaryota;Fungi
OTU_162	F02R05_Seq4293289	0	483	0	NA	not-targeted_group	85.2	Eukaryota;Fungi
OTU_2474	F03R14_Seq6382258	0	134	0	NA	not-targeted_group	95.8	Eukaryota;Fungi
OTU_703	F01R02_Seq116397	0	17	0	NA	not-targeted_group	98.9	Eukaryota;Fungi
OTU_3291	F14R10_Seq509490	0	15	0	NA	not-targeted_group	87.3	Eukaryota;Fungi
OTU_2584	F02R13_Seq5181500	0	15	0	NA	not-targeted_group	92.8	Eukaryota;Fungi
OTU_1224	F03R02_Seq2592765	0	1	0	NA	not-targeted_group	92.1	Eukaryota;Fungi
OTU_2409	F11R03_Seq3497581	0	11	0	NA	not-targeted_group	89.4	Eukaryota;Fungi
OTU_3285	F03R13_Seq2560132	0	207	0	NA	not-targeted_group	93.2	Eukaryota;Fungi
OTU_4138	F03R07_Seq3408906	0	46	0	NA	not-targeted_group	86.8	Eukaryota;Fungi
OTU_929	F11R05_Seq7272259	0	51	0	NA	not-targeted_group	95.5	Eukaryota;Fungi
OTU_870	F11R10_Seq2970030	0	4	0	NA	not-targeted_group	96.6	Eukaryota;Fungi
OTU_4493	F13R10_Seq1457206	0	26	0	NA	not-targeted_group	65.8	Eukaryota;Fungi
OTU_933	F01R02_Seq3303682	0	892	0	NA	not-targeted_group	87.4	Eukaryota;Fungi
OTU_1651	F03R02_Seq3727503	0	95	0	NA	not-targeted_group	88.3	Eukaryota;Fungi
OTU_2630	F14R11_Seq8421644	0	1	0	NA	not-targeted_group	89.8	Eukaryota;Fungi
OTU_3556	F02R10_Seq1323938	0	79	0	NA	not-targeted_group	81.0	Eukaryota;Fungi
OTU_1472	F04R03_Seq2298671	0	71	0	NA	not-targeted_group	92.5	Eukaryota;Fungi
OTU_2423	F14R15_Seq2044127	0	26	0	NA	not-targeted_group	90.5	Eukaryota;Fungi
OTU_4364	F05R02_Seq1195702	0	102	0	NA	not-targeted_group	87.1	Eukaryota;Fungi
OTU_2991	F03R11_Seq4950258	0	13	0	NA	not-targeted_group	92.0	Eukaryota;Fungi
OTU_1095	F02R14_Seq2673769	0	2	0	NA	not-targeted_group	81.1	Eukaryota;Fungi
OTU_2872	F05R10_Seq3759493	0	1	0	NA	not-targeted_group	91.7	Eukaryota;Fungi
OTU_589	F02R05_Seq3327410	0	911	0	NA	not-targeted_group	87.9	Eukaryota;Fungi
OTU_2699	F07R11_Seq7229366	0	4	0	NA	not-targeted_group	89.3	Eukaryota;Fungi
OTU_452	F02R13_Seq425529	0	784	0	NA	not-targeted_group	93.0	Eukaryota;Fungi
OTU_2822	F11R07_Seq4899810	0	4	0	NA	not-targeted_group	95.5	Eukaryota;Fungi
OTU_1109	F03R07_Seq3259059	0	11	0	NA	not-targeted_group	87.9	Eukaryota;Fungi
OTU_1879	F09R11_Seq3748467	0	2	0	NA	not-targeted_group	95.8	Eukaryota;Fungi
OTU_308	F14R05_Seq3278989	0	43	0	NA	not-targeted_group	92.9	Eukaryota;Fungi
OTU_4437	F03R13_Seq4829160	0	1	0	NA	not-targeted_group	95.8	Eukaryota;Fungi
OTU_1057	F02R13_Seq3853981	0	178	0	NA	not-targeted_group	90.2	Eukaryota;Fungi
OTU_631	F04R13_Seq5026294	0	34	0	NA	not-targeted_group	90.2	Eukaryota;Fungi
OTU_723	F01R13_Seq5848322	0	29	0	NA	not-targeted_group	98.5	Eukaryota;Fungi
OTU_3629	F01R07_Seq3226262	0	60	0	NA	not-targeted_group	95.8	Eukaryota;Fungi
OTU_602	F01R15_Seq2549928	0	2	0	NA	not-targeted_group	89.8	Eukaryota;Fungi
OTU_526	F05R06_Seq4054531	0	95	0	NA	not-targeted_group	90.2	Eukaryota;Fungi
OTU_720	F03R07_Seq4373016	0	13	0	NA	not-targeted_group	89.1	Eukaryota;Fungi
OTU_3999	F02R09_Seq2995390	1	1	100	blank_correction	not-targeted_group	87.1	Eukaryota;Fungi
OTU_1527	F06R14_Seq1797470	1	1	100	blank_correction	not-targeted_group	89.4	Eukaryota;Fungi
OTU_1815	F04R11_Seq7035400	1	1	100	blank_correction	not-targeted_group	81.6	Eukaryota;Fungi
OTU_496	F04R07_Seq387788	1	2	50	blank_correction	not-targeted_group	89.6	Eukaryota;Fungi
OTU_1728	F02R07_Seq4626488	1	2	50	blank_correction	not-targeted_group	89.4	Eukaryota;Fungi
OTU_3095	F09R13_Seq5798472	1	4	25	blank_correction	not-targeted_group	94.4	Eukaryota;Fungi
OTU_2626	F02R11_Seq5382137	1	4	25	blank_correction	not-targeted_group	86.7	Eukaryota;Fungi
OTU_976	F13R05_Seq511292	1	10	10	blank_correction	not-targeted_group	85.7	Eukaryota;Fungi
OTU_1157	F01R04_Seq5556049	0	52	0	NA	not-targeted_group	76.2	Eukaryota;Fungi;Ascomycota;Saccharomycotina
OTU_368	F14R04_Seq1412438	1	54	1.85185	NA	not-targeted_group	98.1	Eukaryota;Fungi;Blastocladiomycota;Blastocladiomycetes;Blastocladiales;Physodermataceae;Physoderma;
OTU_4288	F02R07_Seq6205900	1	602	0.166113	NA	not-targeted_group	84.6	Eukaryota;Fungi;Blastocladiomycota;Blastocladiomycetes;Blastocladiales;unclassified Blastocladiales
OTU_2194	F02R14_Seq2607059	0	5	0	NA	not-targeted_group	92.4	Eukaryota;Fungi;Blastocladiomycota;Blastocladiomycetes;Blastocladiales;unclassified Blastocladiales
OTU_2181	F04R06_Seq6790161	0	697	0	NA	not-targeted_group	93.6	Eukaryota;Fungi;Blastocladiomycota;Blastocladiomycetes;Blastocladiales;unclassified Blastocladiales
OTU_680	F01R01_Seq242383	0	951	0	NA	not-targeted_group	97.0	Eukaryota;Fungi;Blastocladiomycota;Blastocladiomycetes;Blastocladiales;unclassified Blastocladiales
OTU_1673	F02R11_Seq1044800	0	612	0	NA	not-targeted_group	93.7	Eukaryota;Fungi;Blastocladiomycota;Blastocladiomycetes;Blastocladiales;unclassified Blastocladiales
OTU_3548	F02R08_Seq2403496	0	262	0	NA	not-targeted_group	77.5	Eukaryota;Fungi;Blastocladiomycota;Blastocladiomycetes;Blastocladiales;unclassified Blastocladiales
OTU_4372	F05R13_Seq2193134	0	31	0	NA	not-targeted_group	94.3	Eukaryota;Fungi;Blastocladiomycota;Blastocladiomycetes;Blastocladiales;unclassified Blastocladiales
OTU_1975	F13R13_Seq5603262	0	9	0	NA	not-targeted_group	93.6	Eukaryota;Fungi;Blastocladiomycota;Blastocladiomycetes;Blastocladiales;unclassified Blastocladiales
OTU_16	F12R02_Seq2961324	1	16	6.25	NA	not-targeted_group	93.5	Eukaryota;Fungi;Cryptomycota
OTU_1081	F05R13_Seq2212871	1	25	4	NA	not-targeted_group	93.2	Eukaryota;Fungi;Cryptomycota
OTU_1704	F01R12_Seq3517860	2	50	4	NA	not-targeted_group	94.3	Eukaryota;Fungi;Cryptomycota
OTU_4163	F10R01_Seq5493002	1	35	2.85714	NA	not-targeted_group	93.5	Eukaryota;Fungi;Cryptomycota
OTU_4586	F02R07_Seq748119	1	36	2.77778	NA	not-targeted_group	96.2	Eukaryota;Fungi;Cryptomycota
OTU_2604	F02R12_Seq7752388	1	43	2.32558	NA	not-targeted_group	91.3	Eukaryota;Fungi;Cryptomycota
OTU_1325	F10R09_Seq3934398	1	62	1.6129	NA	not-targeted_group	95.8	Eukaryota;Fungi;Cryptomycota
OTU_416	F02R01_Seq1536175	1	92	1.08696	NA	not-targeted_group	91.6	Eukaryota;Fungi;Cryptomycota
OTU_64	F01R03_Seq1654873	1	97	1.03093	NA	not-targeted_group	93.2	Eukaryota;Fungi;Cryptomycota
OTU_1359	F03R02_Seq3641894	2	251	0.796813	NA	not-targeted_group	93.2	Eukaryota;Fungi;Cryptomycota
OTU_4293	F02R10_Seq5667058	2	280	0.714286	NA	not-targeted_group	93.3	Eukaryota;Fungi;Cryptomycota
OTU_2886	F01R05_Seq4662534	1	170	0.588235	NA	not-targeted_group	90.9	Eukaryota;Fungi;Cryptomycota
OTU_4274	F02R09_Seq919382	1	185	0.540541	NA	not-targeted_group	88.3	Eukaryota;Fungi;Cryptomycota
OTU_2964	F02R05_Seq1830592	1	209	0.478469	NA	not-targeted_group	93.6	Eukaryota;Fungi;Cryptomycota
OTU_4200	F10R01_Seq7051271	1	240	0.416667	NA	not-targeted_group	89.1	Eukaryota;Fungi;Cryptomycota
OTU_3466	F01R02_Seq5025610	1	254	0.393701	NA	not-targeted_group	92.4	Eukaryota;Fungi;Cryptomycota
OTU_2956	F03R05_Seq7632387	3	836	0.358852	NA	not-targeted_group	93.2	Eukaryota;Fungi;Cryptomycota
OTU_1629	F11R09_Seq4494827	2	574	0.348432	NA	not-targeted_group	94.3	Eukaryota;Fungi;Cryptomycota
OTU_524	F01R05_Seq2452655	2	673	0.297177	NA	not-targeted_group	91.0	Eukaryota;Fungi;Cryptomycota
OTU_1931	F03R05_Seq2715621	5	1825	0.273973	NA	not-targeted_group	92.2	Eukaryota;Fungi;Cryptomycota
OTU_1944	F01R01_Seq3567653	9	3318	0.271248	NA	not-targeted_group	95.1	Eukaryota;Fungi;Cryptomycota
OTU_1473	F01R01_Seq3781316	1	584	0.171233	NA	not-targeted_group	85.2	Eukaryota;Fungi;Cryptomycota
OTU_3792	F02R07_Seq8168254	42	28031	0.149834	NA	not-targeted_group	93.5	Eukaryota;Fungi;Cryptomycota
OTU_3540	F01R09_Seq4205588	3	2177	0.137804	NA	not-targeted_group	93.2	Eukaryota;Fungi;Cryptomycota
OTU_2506	F01R06_Seq2923863	13	10683	0.121689	NA	not-targeted_group	95.8	Eukaryota;Fungi;Cryptomycota
OTU_1393	F03R04_Seq4042527	9	8571	0.105005	NA	not-targeted_group	94.3	Eukaryota;Fungi;Cryptomycota
OTU_596	F05R13_Seq8798280	86	92452	0.0930212	NA	not-targeted_group	94.4	Eukaryota;Fungi;Cryptomycota
OTU_4550	F02R14_Seq3078534	3	3623	0.0828043	NA	not-targeted_group	94.3	Eukaryota;Fungi;Cryptomycota
OTU_2100	F02R13_Seq2784226	1	1222	0.0818331	NA	not-targeted_group	94.0	Eukaryota;Fungi;Cryptomycota
OTU_1229	F08R03_Seq2377295	7	8770	0.0798176	NA	not-targeted_group	92.4	Eukaryota;Fungi;Cryptomycota
OTU_3289	F02R11_Seq18466	1	2189	0.045683	NA	not-targeted_group	94.4	Eukaryota;Fungi;Cryptomycota
OTU_1604	F15R15_Seq1714028	1	2417	0.0413736	NA	not-targeted_group	79.9	Eukaryota;Fungi;Cryptomycota
OTU_3619	F08R14_Seq1702430	1	3063	0.0326477	NA	not-targeted_group	89.4	Eukaryota;Fungi;Cryptomycota
OTU_2788	F05R04_Seq5817644	0	682	0	NA	not-targeted_group	91.5	Eukaryota;Fungi;Cryptomycota
OTU_1188	F11R03_Seq8040050	0	4	0	NA	not-targeted_group	89.0	Eukaryota;Fungi;Cryptomycota
OTU_3082	F08R05_Seq2550558	0	3	0	NA	not-targeted_group	87.9	Eukaryota;Fungi;Cryptomycota
OTU_235	F10R04_Seq2827869	0	28	0	NA	not-targeted_group	90.5	Eukaryota;Fungi;Cryptomycota
OTU_3997	F05R13_Seq1604843	0	44	0	NA	not-targeted_group	90.3	Eukaryota;Fungi;Cryptomycota
OTU_4555	F03R08_Seq5439433	0	1	0	NA	not-targeted_group	90.9	Eukaryota;Fungi;Cryptomycota
OTU_2532	F04R06_Seq3502164	0	201	0	NA	not-targeted_group	89.6	Eukaryota;Fungi;Cryptomycota
OTU_2024	F13R13_Seq8222140	0	211	0	NA	not-targeted_group	85.2	Eukaryota;Fungi;Cryptomycota
OTU_483	F09R13_Seq3077765	0	4	0	NA	not-targeted_group	92.5	Eukaryota;Fungi;Cryptomycota
OTU_1709	F11R03_Seq2459599	0	20	0	NA	not-targeted_group	93.9	Eukaryota;Fungi;Cryptomycota
OTU_1834	F01R02_Seq3200527	0	20	0	NA	not-targeted_group	90.5	Eukaryota;Fungi;Cryptomycota
OTU_2019	F03R05_Seq7600062	0	3	0	NA	not-targeted_group	90.1	Eukaryota;Fungi;Cryptomycota
OTU_595	F15R04_Seq2799498	0	3	0	NA	not-targeted_group	93.6	Eukaryota;Fungi;Cryptomycota
OTU_2313	F01R04_Seq1067219	0	1584	0	NA	not-targeted_group	91.6	Eukaryota;Fungi;Cryptomycota
OTU_950	F05R09_Seq3863821	0	72	0	NA	not-targeted_group	89.0	Eukaryota;Fungi;Cryptomycota
OTU_1863	F12R02_Seq7416860	0	111	0	NA	not-targeted_group	91.6	Eukaryota;Fungi;Cryptomycota
OTU_4369	F06R15_Seq3578313	0	2	0	NA	not-targeted_group	88.3	Eukaryota;Fungi;Cryptomycota
OTU_1425	F03R07_Seq1225446	0	20	0	NA	not-targeted_group	92.5	Eukaryota;Fungi;Cryptomycota
OTU_3213	F02R14_Seq191833	0	61	0	NA	not-targeted_group	98.9	Eukaryota;Fungi;Cryptomycota
OTU_2186	F02R05_Seq2763056	0	18	0	NA	not-targeted_group	91.7	Eukaryota;Fungi;Cryptomycota
OTU_883	F09R05_Seq5204362	0	86	0	NA	not-targeted_group	95.4	Eukaryota;Fungi;Cryptomycota
OTU_268	F12R02_Seq5316048	0	2	0	NA	not-targeted_group	89.6	Eukaryota;Fungi;Cryptomycota
OTU_3274	F03R07_Seq1076343	0	37	0	NA	not-targeted_group	91.7	Eukaryota;Fungi;Cryptomycota
OTU_205	F07R13_Seq2424467	0	5	0	NA	not-targeted_group	91.3	Eukaryota;Fungi;Cryptomycota
OTU_4255	F02R13_Seq101942	0	962	0	NA	not-targeted_group	91.3	Eukaryota;Fungi;Cryptomycota
OTU_4341	F02R10_Seq1676143	0	263	0	NA	not-targeted_group	91.7	Eukaryota;Fungi;Cryptomycota
OTU_95	F03R07_Seq2183649	0	201	0	NA	not-targeted_group	93.5	Eukaryota;Fungi;Cryptomycota
OTU_1690	F03R07_Seq468441	0	13	0	NA	not-targeted_group	94.7	Eukaryota;Fungi;Cryptomycota
OTU_222	F02R05_Seq1465624	0	243	0	NA	not-targeted_group	92.4	Eukaryota;Fungi;Cryptomycota
OTU_1534	F04R02_Seq3884060	0	43	0	NA	not-targeted_group	90.5	Eukaryota;Fungi;Cryptomycota
OTU_15	F07R01_Seq4688813	0	110	0	NA	not-targeted_group	95.8	Eukaryota;Fungi;Cryptomycota
OTU_935	F08R13_Seq3559199	0	156	0	NA	not-targeted_group	92.0	Eukaryota;Fungi;Cryptomycota
OTU_985	F03R15_Seq7690816	0	4	0	NA	not-targeted_group	92.4	Eukaryota;Fungi;Cryptomycota
OTU_1843	F05R13_Seq6359766	0	472	0	NA	not-targeted_group	91.5	Eukaryota;Fungi;Cryptomycota
OTU_2601	F04R08_Seq1203806	0	33	0	NA	not-targeted_group	88.2	Eukaryota;Fungi;Cryptomycota
OTU_3877	F12R07_Seq2499719	0	312	0	NA	not-targeted_group	90.6	Eukaryota;Fungi;Cryptomycota
OTU_2033	F10R04_Seq7375692	0	1	0	NA	not-targeted_group	89.7	Eukaryota;Fungi;Cryptomycota
OTU_1	F07R07_Seq8053748	0	206	0	NA	not-targeted_group	92.8	Eukaryota;Fungi;Cryptomycota
OTU_500	F14R05_Seq2617579	0	5	0	NA	not-targeted_group	93.2	Eukaryota;Fungi;Cryptomycota
OTU_3608	F11R09_Seq480164	0	2	0	NA	not-targeted_group	86.7	Eukaryota;Fungi;Cryptomycota
OTU_2229	F05R13_Seq4443693	0	55	0	NA	not-targeted_group	90.9	Eukaryota;Fungi;Cryptomycota
OTU_1951	F10R10_Seq8729211	0	110	0	NA	not-targeted_group	76.9	Eukaryota;Fungi;Cryptomycota
OTU_2955	F02R13_Seq7845274	0	486	0	NA	not-targeted_group	92.4	Eukaryota;Fungi;Cryptomycota
OTU_2742	F11R05_Seq1213823	0	1	0	NA	not-targeted_group	89.4	Eukaryota;Fungi;Cryptomycota
OTU_2559	F13R11_Seq4026175	0	66	0	NA	not-targeted_group	97.3	Eukaryota;Fungi;Cryptomycota
OTU_4295	F11R09_Seq3586611	0	31	0	NA	not-targeted_group	90.2	Eukaryota;Fungi;Cryptomycota
OTU_2793	F01R04_Seq6695079	0	170	0	NA	not-targeted_group	88.6	Eukaryota;Fungi;Cryptomycota
OTU_3218	F12R07_Seq1109733	0	116	0	NA	not-targeted_group	89.2	Eukaryota;Fungi;Cryptomycota
OTU_4355	F02R08_Seq511060	0	2	0	NA	not-targeted_group	84.4	Eukaryota;Fungi;Cryptomycota
OTU_3577	F02R10_Seq166096	0	59	0	NA	not-targeted_group	73.1	Eukaryota;Fungi;Cryptomycota
OTU_2501	F02R10_Seq1476357	0	82	0	NA	not-targeted_group	92.0	Eukaryota;Fungi;Cryptomycota
OTU_2876	F11R09_Seq2895799	0	16	0	NA	not-targeted_group	92.1	Eukaryota;Fungi;Cryptomycota
OTU_3611	F14R07_Seq3915068	0	3	0	NA	not-targeted_group	91.3	Eukaryota;Fungi;Cryptomycota
OTU_4318	F11R03_Seq5557299	0	3	0	NA	not-targeted_group	84.6	Eukaryota;Fungi;Cryptomycota
OTU_2295	F03R07_Seq5534804	0	7	0	NA	not-targeted_group	93.2	Eukaryota;Fungi;Cryptomycota
OTU_3099	F01R03_Seq1211022	0	549	0	NA	not-targeted_group	90.9	Eukaryota;Fungi;Cryptomycota
OTU_39	F06R11_Seq306833	0	259	0	NA	not-targeted_group	90.3	Eukaryota;Fungi;Cryptomycota
OTU_3318	F05R02_Seq331062	0	13	0	NA	not-targeted_group	93.9	Eukaryota;Fungi;Cryptomycota
OTU_4501	F11R02_Seq551452	0	2	0	NA	not-targeted_group	88.2	Eukaryota;Fungi;Cryptomycota
OTU_274	F01R02_Seq1751336	0	2	0	NA	not-targeted_group	79.1	Eukaryota;Fungi;Cryptomycota
OTU_3212	F12R15_Seq7230729	0	11	0	NA	not-targeted_group	90.9	Eukaryota;Fungi;Cryptomycota
OTU_2387	F01R03_Seq1315298	0	109	0	NA	not-targeted_group	94.3	Eukaryota;Fungi;Cryptomycota
OTU_1195	F04R08_Seq1259876	0	61	0	NA	not-targeted_group	92.8	Eukaryota;Fungi;Cryptomycota
OTU_135	F07R05_Seq4696686	0	71	0	NA	not-targeted_group	89.7	Eukaryota;Fungi;Cryptomycota
OTU_3519	F02R01_Seq3785211	0	75	0	NA	not-targeted_group	92.8	Eukaryota;Fungi;Cryptomycota
OTU_1001	F11R10_Seq426706	0	7	0	NA	not-targeted_group	92.8	Eukaryota;Fungi;Cryptomycota
OTU_3096	F01R01_Seq2754597	0	60	0	NA	not-targeted_group	97.7	Eukaryota;Fungi;Cryptomycota
OTU_3726	F12R02_Seq1134247	0	4	0	NA	not-targeted_group	88.6	Eukaryota;Fungi;Cryptomycota
OTU_4313	F05R02_Seq3999111	0	89	0	NA	not-targeted_group	89.4	Eukaryota;Fungi;Cryptomycota
OTU_2471	F01R01_Seq1043646	0	252	0	NA	not-targeted_group	91.6	Eukaryota;Fungi;Cryptomycota
OTU_3583	F07R02_Seq4240370	0	201	0	NA	not-targeted_group	92.0	Eukaryota;Fungi;Cryptomycota
OTU_44	F02R15_Seq1150782	0	726	0	NA	not-targeted_group	90.5	Eukaryota;Fungi;Cryptomycota
OTU_885	F01R02_Seq123314	0	388	0	NA	not-targeted_group	75.3	Eukaryota;Fungi;Cryptomycota
OTU_3667	F05R13_Seq1779426	0	36	0	NA	not-targeted_group	90.4	Eukaryota;Fungi;Cryptomycota
OTU_4145	F01R02_Seq1990277	0	1611	0	NA	not-targeted_group	93.2	Eukaryota;Fungi;Cryptomycota
OTU_1435	F04R03_Seq2521372	0	39	0	NA	not-targeted_group	93.6	Eukaryota;Fungi;Cryptomycota
OTU_2064	F01R02_Seq1420542	0	22	0	NA	not-targeted_group	93.2	Eukaryota;Fungi;Cryptomycota
OTU_3833	F05R13_Seq619706	0	432	0	NA	not-targeted_group	93.2	Eukaryota;Fungi;Cryptomycota
OTU_312	F03R05_Seq2291594	0	38	0	NA	not-targeted_group	92.4	Eukaryota;Fungi;Cryptomycota
OTU_3344	F04R06_Seq4315062	0	2	0	NA	not-targeted_group	90.2	Eukaryota;Fungi;Cryptomycota
OTU_2647	F13R10_Seq1399024	0	25	0	NA	not-targeted_group	83.5	Eukaryota;Fungi;Cryptomycota
OTU_3754	F06R09_Seq1639668	0	286	0	NA	not-targeted_group	85.2	Eukaryota;Fungi;Cryptomycota
OTU_611	F10R02_Seq7841979	0	4	0	NA	not-targeted_group	87.1	Eukaryota;Fungi;Cryptomycota
OTU_1154	F11R02_Seq1186531	0	44	0	NA	not-targeted_group	91.7	Eukaryota;Fungi;Cryptomycota
OTU_292	F11R03_Seq7067883	0	16	0	NA	not-targeted_group	89.4	Eukaryota;Fungi;Cryptomycota
OTU_3864	F02R13_Seq6509752	0	554	0	NA	not-targeted_group	89.1	Eukaryota;Fungi;Cryptomycota
OTU_3567	F12R10_Seq5143599	0	457	0	NA	not-targeted_group	91.6	Eukaryota;Fungi;Cryptomycota
OTU_306	F02R05_Seq5405201	0	95	0	NA	not-targeted_group	91.3	Eukaryota;Fungi;Cryptomycota
OTU_1300	F03R05_Seq3302323	0	7	0	NA	not-targeted_group	86.0	Eukaryota;Fungi;Cryptomycota
OTU_4440	F04R10_Seq198210	0	7	0	NA	not-targeted_group	93.9	Eukaryota;Fungi;Cryptomycota
OTU_2308	F06R13_Seq4116345	0	1	0	NA	not-targeted_group	84.0	Eukaryota;Fungi;Cryptomycota
OTU_1309	F01R02_Seq1066576	0	85	0	NA	not-targeted_group	92.5	Eukaryota;Fungi;Cryptomycota
OTU_4346	F03R07_Seq1224647	0	4	0	NA	not-targeted_group	90.5	Eukaryota;Fungi;Cryptomycota
OTU_2704	F04R08_Seq1050142	0	74	0	NA	not-targeted_group	92.8	Eukaryota;Fungi;Cryptomycota
OTU_2247	F04R08_Seq3692467	0	295	0	NA	not-targeted_group	93.2	Eukaryota;Fungi;Cryptomycota
OTU_1738	F11R03_Seq2432983	0	268	0	NA	not-targeted_group	93.9	Eukaryota;Fungi;Cryptomycota
OTU_3191	F11R05_Seq6824666	0	577	0	NA	not-targeted_group	93.2	Eukaryota;Fungi;Cryptomycota
OTU_4056	F03R10_Seq3815965	0	54	0	NA	not-targeted_group	91.3	Eukaryota;Fungi;Cryptomycota
OTU_3984	F03R07_Seq6371836	0	66	0	NA	not-targeted_group	85.2	Eukaryota;Fungi;Cryptomycota
OTU_1898	F11R03_Seq1818807	0	19	0	NA	not-targeted_group	89.7	Eukaryota;Fungi;Cryptomycota
OTU_1737	F08R10_Seq2934244	0	1	0	NA	not-targeted_group	89.9	Eukaryota;Fungi;Cryptomycota
OTU_2640	F02R10_Seq7005588	0	210	0	NA	not-targeted_group	92.4	Eukaryota;Fungi;Cryptomycota
OTU_3120	F03R07_Seq1155423	0	70	0	NA	not-targeted_group	92.8	Eukaryota;Fungi;Cryptomycota
OTU_855	F03R07_Seq1626934	0	56	0	NA	not-targeted_group	90.5	Eukaryota;Fungi;Cryptomycota
OTU_107	F01R02_Seq1597099	0	156	0	NA	not-targeted_group	92.0	Eukaryota;Fungi;Cryptomycota
OTU_4467	F06R15_Seq119802	0	2	0	NA	not-targeted_group	91.3	Eukaryota;Fungi;Cryptomycota
OTU_1745	F01R08_Seq3838427	0	2	0	NA	not-targeted_group	89.4	Eukaryota;Fungi;Cryptomycota
OTU_3705	F03R05_Seq1083584	0	462	0	NA	not-targeted_group	91.4	Eukaryota;Fungi;Cryptomycota
OTU_3222	F02R06_Seq3207749	0	1	0	NA	not-targeted_group	91.3	Eukaryota;Fungi;Cryptomycota
OTU_1330	F05R02_Seq1192699	0	18	0	NA	not-targeted_group	83.7	Eukaryota;Fungi;Cryptomycota
OTU_3725	F11R06_Seq136766	0	29	0	NA	not-targeted_group	92.4	Eukaryota;Fungi;Cryptomycota
OTU_1345	F06R02_Seq3216159	0	677	0	NA	not-targeted_group	95.1	Eukaryota;Fungi;Cryptomycota
OTU_2399	F10R10_Seq6990742	0	474	0	NA	not-targeted_group	87.2	Eukaryota;Fungi;Cryptomycota
OTU_3066	F03R05_Seq3210476	0	44	0	NA	not-targeted_group	93.5	Eukaryota;Fungi;Cryptomycota
OTU_921	F12R02_Seq1195952	0	20	0	NA	not-targeted_group	93.2	Eukaryota;Fungi;Cryptomycota
OTU_3480	F10R04_Seq7552687	0	1	0	NA	not-targeted_group	89.4	Eukaryota;Fungi;Cryptomycota
OTU_1240	F01R06_Seq5476601	0	610	0	NA	not-targeted_group	91.3	Eukaryota;Fungi;Cryptomycota
OTU_1890	F08R11_Seq5455167	1	1	100	blank_correction	not-targeted_group	91.3	Eukaryota;Fungi;Cryptomycota
OTU_2003	F04R11_Seq2398512	1	1	100	blank_correction	not-targeted_group	88.4	Eukaryota;Fungi;Cryptomycota
OTU_3341	F02R03_Seq3236524	1	2	50	blank_correction	not-targeted_group	90.9	Eukaryota;Fungi;Cryptomycota
OTU_932	F03R04_Seq8540653	1	2	50	blank_correction	not-targeted_group	78.3	Eukaryota;Fungi;Cryptomycota
OTU_3376	F08R05_Seq8454552	1	3	33.3333	blank_correction	not-targeted_group	79.8	Eukaryota;Fungi;Cryptomycota
OTU_887	F14R13_Seq1661451	1	5	20	blank_correction	not-targeted_group	92.5	Eukaryota;Fungi;Cryptomycota
OTU_2774	F02R09_Seq5059717	1	6	16.6667	blank_correction	not-targeted_group	92.8	Eukaryota;Fungi;Cryptomycota
OTU_3687	F03R03_Seq2245575	2	16	12.5	blank_correction	not-targeted_group	91.3	Eukaryota;Fungi;Cryptomycota
OTU_4562	F04R10_Seq1034509	1	11	9.09091	NA	not-targeted_group	83.1	Eukaryota;Fungi;Cryptomycota;CM1
OTU_1066	F05R10_Seq4047587	1	15	6.66667	NA	not-targeted_group	94.3	Eukaryota;Fungi;Cryptomycota;CM1
OTU_2772	F02R05_Seq6572034	1	22	4.54545	NA	not-targeted_group	82.2	Eukaryota;Fungi;Cryptomycota;CM1
OTU_3262	F07R01_Seq2852755	7	186	3.76344	NA	not-targeted_group	93.7	Eukaryota;Fungi;Cryptomycota;CM1
OTU_871	F09R04_Seq4574738	2	72	2.77778	NA	not-targeted_group	95.1	Eukaryota;Fungi;Cryptomycota;CM1
OTU_125	F02R11_Seq7983648	1	38	2.63158	NA	not-targeted_group	83.6	Eukaryota;Fungi;Cryptomycota;CM1
OTU_1511	F07R03_Seq4087620	1	59	1.69492	NA	not-targeted_group	88.6	Eukaryota;Fungi;Cryptomycota;CM1
OTU_2646	F02R11_Seq7412461	3	269	1.11524	NA	not-targeted_group	95.4	Eukaryota;Fungi;Cryptomycota;CM1
OTU_2363	F07R01_Seq6091420	1	104	0.961538	NA	not-targeted_group	86.5	Eukaryota;Fungi;Cryptomycota;CM1
OTU_1889	F02R05_Seq2201187	2	248	0.806452	NA	not-targeted_group	78.6	Eukaryota;Fungi;Cryptomycota;CM1
OTU_2277	F05R13_Seq4200016	1	143	0.699301	NA	not-targeted_group	84.1	Eukaryota;Fungi;Cryptomycota;CM1
OTU_920	F01R04_Seq4913755	5	898	0.556793	NA	not-targeted_group	93.6	Eukaryota;Fungi;Cryptomycota;CM1
OTU_4120	F01R08_Seq6513495	1	198	0.505051	NA	not-targeted_group	80.7	Eukaryota;Fungi;Cryptomycota;CM1
OTU_459	F02R05_Seq1288569	1	269	0.371747	NA	not-targeted_group	95.8	Eukaryota;Fungi;Cryptomycota;CM1
OTU_598	F01R03_Seq2284675	6	1832	0.327511	NA	not-targeted_group	94.0	Eukaryota;Fungi;Cryptomycota;CM1
OTU_4408	F03R07_Seq6933371	1	335	0.298507	NA	not-targeted_group	93.6	Eukaryota;Fungi;Cryptomycota;CM1
OTU_363	F01R02_Seq283124	2	699	0.286123	NA	not-targeted_group	86.1	Eukaryota;Fungi;Cryptomycota;CM1
OTU_4584	F01R03_Seq382520	5	1988	0.251509	NA	not-targeted_group	85.9	Eukaryota;Fungi;Cryptomycota;CM1
OTU_3031	F01R03_Seq8258568	1	398	0.251256	NA	not-targeted_group	90.9	Eukaryota;Fungi;Cryptomycota;CM1
OTU_3320	F03R05_Seq5311069	1	401	0.249377	NA	not-targeted_group	87.9	Eukaryota;Fungi;Cryptomycota;CM1
OTU_4166	F01R05_Seq1633605	2	834	0.239808	NA	not-targeted_group	85.2	Eukaryota;Fungi;Cryptomycota;CM1
OTU_3065	F01R03_Seq1266792	16	7145	0.223933	NA	not-targeted_group	96.6	Eukaryota;Fungi;Cryptomycota;CM1
OTU_3875	F01R02_Seq1057597	2	935	0.213904	NA	not-targeted_group	86.8	Eukaryota;Fungi;Cryptomycota;CM1
OTU_1010	F12R14_Seq7213726	1	590	0.169492	NA	not-targeted_group	85.2	Eukaryota;Fungi;Cryptomycota;CM1
OTU_1611	F08R14_Seq2371047	125	82864	0.15085	NA	not-targeted_group	97.7	Eukaryota;Fungi;Cryptomycota;CM1
OTU_3995	F01R11_Seq8380256	8	6301	0.126964	NA	not-targeted_group	93.2	Eukaryota;Fungi;Cryptomycota;CM1
OTU_341	F01R02_Seq2133832	4	3872	0.103306	NA	not-targeted_group	94.3	Eukaryota;Fungi;Cryptomycota;CM1
OTU_4086	F01R07_Seq177014	2	2114	0.0946074	NA	not-targeted_group	95.8	Eukaryota;Fungi;Cryptomycota;CM1
OTU_3565	F01R05_Seq4396783	3	3254	0.0921942	NA	not-targeted_group	93.2	Eukaryota;Fungi;Cryptomycota;CM1
OTU_4542	F13R10_Seq5452499	0	11	0	NA	not-targeted_group	92.0	Eukaryota;Fungi;Cryptomycota;CM1
OTU_987	F11R10_Seq3499296	0	1	0	NA	not-targeted_group	93.9	Eukaryota;Fungi;Cryptomycota;CM1
OTU_2447	F03R13_Seq8526916	0	11	0	NA	not-targeted_group	95.8	Eukaryota;Fungi;Cryptomycota;CM1
OTU_827	F03R07_Seq3207179	0	6	0	NA	not-targeted_group	80.6	Eukaryota;Fungi;Cryptomycota;CM1
OTU_3418	F02R13_Seq34414	0	76	0	NA	not-targeted_group	88.8	Eukaryota;Fungi;Cryptomycota;CM1
OTU_2323	F02R14_Seq4589029	0	224	0	NA	not-targeted_group	94.0	Eukaryota;Fungi;Cryptomycota;CM1
OTU_1877	F06R05_Seq1510786	0	3	0	NA	not-targeted_group	91.3	Eukaryota;Fungi;Cryptomycota;CM1
OTU_158	F06R11_Seq3300646	0	32	0	NA	not-targeted_group	88.3	Eukaryota;Fungi;Cryptomycota;CM1
OTU_1784	F03R07_Seq4684061	0	11	0	NA	not-targeted_group	87.9	Eukaryota;Fungi;Cryptomycota;CM1
OTU_1211	F01R04_Seq1823069	0	52	0	NA	not-targeted_group	93.2	Eukaryota;Fungi;Cryptomycota;CM1
OTU_3019	F15R09_Seq104412	0	109	0	NA	not-targeted_group	82.6	Eukaryota;Fungi;Cryptomycota;CM1
OTU_2607	F11R03_Seq5163771	0	3	0	NA	not-targeted_group	83.7	Eukaryota;Fungi;Cryptomycota;CM1
OTU_2786	F03R07_Seq3340918	0	265	0	NA	not-targeted_group	91.4	Eukaryota;Fungi;Cryptomycota;CM1
OTU_3038	F01R05_Seq3984765	0	289	0	NA	not-targeted_group	95.8	Eukaryota;Fungi;Cryptomycota;CM1
OTU_1481	F13R09_Seq6591297	0	1	0	NA	not-targeted_group	95.4	Eukaryota;Fungi;Cryptomycota;CM1
OTU_3743	F01R05_Seq1727617	0	157	0	NA	not-targeted_group	92.4	Eukaryota;Fungi;Cryptomycota;CM1
OTU_4104	F02R13_Seq1244526	0	324	0	NA	not-targeted_group	88.6	Eukaryota;Fungi;Cryptomycota;CM1
OTU_4106	F01R06_Seq421571	0	182	0	NA	not-targeted_group	85.5	Eukaryota;Fungi;Cryptomycota;CM1
OTU_3109	F12R12_Seq4044978	0	50	0	NA	not-targeted_group	92.4	Eukaryota;Fungi;Cryptomycota;CM1
OTU_2651	F03R07_Seq4345295	0	24	0	NA	not-targeted_group	89.8	Eukaryota;Fungi;Cryptomycota;CM1
OTU_3266	F02R13_Seq1028557	0	174	0	NA	not-targeted_group	86.4	Eukaryota;Fungi;Cryptomycota;CM1
OTU_2361	F02R15_Seq6591019	0	374	0	NA	not-targeted_group	84.0	Eukaryota;Fungi;Cryptomycota;CM1
OTU_712	F01R02_Seq1072741	0	198	0	NA	not-targeted_group	93.6	Eukaryota;Fungi;Cryptomycota;CM1
OTU_3139	F07R15_Seq6822090	0	404	0	NA	not-targeted_group	85.7	Eukaryota;Fungi;Cryptomycota;CM1
OTU_82	F07R04_Seq4509753	0	1	0	NA	not-targeted_group	94.7	Eukaryota;Fungi;Cryptomycota;CM1
OTU_2405	F02R15_Seq7532675	0	1	0	NA	not-targeted_group	89.8	Eukaryota;Fungi;Cryptomycota;CM1
OTU_2894	F12R11_Seq2669650	0	192	0	NA	not-targeted_group	86.7	Eukaryota;Fungi;Cryptomycota;CM1
OTU_881	F03R07_Seq2118870	0	8	0	NA	not-targeted_group	81.4	Eukaryota;Fungi;Cryptomycota;CM1
OTU_2853	F11R03_Seq347315	0	4	0	NA	not-targeted_group	86.7	Eukaryota;Fungi;Cryptomycota;CM1
OTU_224	F03R10_Seq7711443	0	2	0	NA	not-targeted_group	90.5	Eukaryota;Fungi;Cryptomycota;CM1
OTU_428	F15R15_Seq4629251	0	10	0	NA	not-targeted_group	81.8	Eukaryota;Fungi;Cryptomycota;CM1
OTU_1871	F01R02_Seq3248626	0	161	0	NA	not-targeted_group	82.8	Eukaryota;Fungi;Cryptomycota;CM1
OTU_347	F02R15_Seq737097	0	2	0	NA	not-targeted_group	92.8	Eukaryota;Fungi;Cryptomycota;CM1
OTU_3553	F13R02_Seq6269379	0	1	0	NA	not-targeted_group	87.3	Eukaryota;Fungi;Cryptomycota;CM1
OTU_196	F02R05_Seq1707881	0	8	0	NA	not-targeted_group	92.1	Eukaryota;Fungi;Cryptomycota;CM1
OTU_4513	F03R07_Seq4161613	0	8	0	NA	not-targeted_group	91.3	Eukaryota;Fungi;Cryptomycota;CM1
OTU_2580	F06R15_Seq1730624	0	2	0	NA	not-targeted_group	88.4	Eukaryota;Fungi;Cryptomycota;CM1
OTU_2994	F11R06_Seq6877511	0	136	0	NA	not-targeted_group	86.4	Eukaryota;Fungi;Cryptomycota;CM1
OTU_4332	F05R13_Seq1025511	0	37	0	NA	not-targeted_group	93.2	Eukaryota;Fungi;Cryptomycota;CM1
OTU_1705	F08R10_Seq2275818	0	1	0	NA	not-targeted_group	86.5	Eukaryota;Fungi;Cryptomycota;CM1
OTU_4466	F07R01_Seq7123852	0	125	0	NA	not-targeted_group	86.7	Eukaryota;Fungi;Cryptomycota;CM1
OTU_3404	F08R08_Seq96017	0	457	0	NA	not-targeted_group	80.2	Eukaryota;Fungi;Cryptomycota;CM1
OTU_2965	F02R14_Seq894295	0	2	0	NA	not-targeted_group	92.8	Eukaryota;Fungi;Cryptomycota;CM1
OTU_193	F14R15_Seq1085468	0	11	0	NA	not-targeted_group	79.8	Eukaryota;Fungi;Cryptomycota;CM1
OTU_3512	F10R01_Seq1998885	0	8	0	NA	not-targeted_group	81.0	Eukaryota;Fungi;Cryptomycota;CM1
OTU_3324	F03R07_Seq6023745	0	26	0	NA	not-targeted_group	90.5	Eukaryota;Fungi;Cryptomycota;CM1
OTU_4447	F02R05_Seq7266362	0	2	0	NA	not-targeted_group	83.7	Eukaryota;Fungi;Cryptomycota;CM1
OTU_61	F01R05_Seq5868399	0	617	0	NA	not-targeted_group	80.3	Eukaryota;Fungi;Cryptomycota;CM1
OTU_3617	F05R13_Seq4237811	0	2	0	NA	not-targeted_group	92.1	Eukaryota;Fungi;Cryptomycota;CM1
OTU_3270	F05R01_Seq6264396	0	61	0	NA	not-targeted_group	71.2	Eukaryota;Fungi;Cryptomycota;CM1
OTU_2542	F05R13_Seq1293369	0	15	0	NA	not-targeted_group	89.4	Eukaryota;Fungi;Cryptomycota;CM1
OTU_3970	F04R06_Seq2803511	0	1	0	NA	not-targeted_group	81.0	Eukaryota;Fungi;Cryptomycota;CM1
OTU_660	F03R07_Seq1136519	0	28	0	NA	not-targeted_group	77.9	Eukaryota;Fungi;Cryptomycota;CM1
OTU_1477	F01R02_Seq135691	0	40	0	NA	not-targeted_group	92.0	Eukaryota;Fungi;Cryptomycota;CM1
OTU_2512	F06R13_Seq2064820	0	2	0	NA	not-targeted_group	76.9	Eukaryota;Fungi;Cryptomycota;CM1
OTU_2307	F12R12_Seq8618512	0	3	0	NA	not-targeted_group	90.6	Eukaryota;Fungi;Cryptomycota;CM1
OTU_2005	F06R11_Seq4939938	0	19	0	NA	not-targeted_group	89.8	Eukaryota;Fungi;Cryptomycota;CM1
OTU_3037	F11R09_Seq1054676	0	4	0	NA	not-targeted_group	83.0	Eukaryota;Fungi;Cryptomycota;CM1
OTU_3870	F03R05_Seq8007494	0	366	0	NA	not-targeted_group	83.5	Eukaryota;Fungi;Cryptomycota;CM1
OTU_2042	F01R05_Seq4764827	0	50	0	NA	not-targeted_group	90.3	Eukaryota;Fungi;Cryptomycota;CM1
OTU_886	F05R02_Seq7417675	0	12	0	NA	not-targeted_group	85.6	Eukaryota;Fungi;Cryptomycota;CM1
OTU_1842	F03R07_Seq2074858	0	3	0	NA	not-targeted_group	87.5	Eukaryota;Fungi;Cryptomycota;CM1
OTU_646	F14R01_Seq4208619	0	436	0	NA	not-targeted_group	96.6	Eukaryota;Fungi;Cryptomycota;CM1
OTU_2839	F08R14_Seq4726181	0	110	0	NA	not-targeted_group	95.4	Eukaryota;Fungi;Cryptomycota;CM1
OTU_110	F07R07_Seq1138803	0	53	0	NA	not-targeted_group	85.2	Eukaryota;Fungi;Cryptomycota;CM1
OTU_2676	F04R13_Seq356430	0	32	0	NA	not-targeted_group	89.0	Eukaryota;Fungi;Cryptomycota;CM1
OTU_3850	F03R07_Seq1430363	0	41	0	NA	not-targeted_group	79.1	Eukaryota;Fungi;Cryptomycota;CM1
OTU_2075	F01R04_Seq6317210	0	40	0	NA	not-targeted_group	91.3	Eukaryota;Fungi;Cryptomycota;CM1
OTU_1993	F11R09_Seq1570710	0	10	0	NA	not-targeted_group	89.4	Eukaryota;Fungi;Cryptomycota;CM1
OTU_1068	F15R03_Seq3144639	0	281	0	NA	not-targeted_group	93.3	Eukaryota;Fungi;Cryptomycota;CM1
OTU_3367	F15R11_Seq1262797	0	794	0	NA	not-targeted_group	95.8	Eukaryota;Fungi;Cryptomycota;CM1
OTU_1992	F04R02_Seq4353009	0	7	0	NA	not-targeted_group	93.9	Eukaryota;Fungi;Cryptomycota;CM1
OTU_4048	F01R12_Seq1967053	0	399	0	NA	not-targeted_group	82.7	Eukaryota;Fungi;Cryptomycota;CM1
OTU_4272	F03R15_Seq8435349	0	3	0	NA	not-targeted_group	92.4	Eukaryota;Fungi;Cryptomycota;CM1
OTU_2697	F12R12_Seq134170	0	89	0	NA	not-targeted_group	84.2	Eukaryota;Fungi;Cryptomycota;CM1
OTU_2527	F09R01_Seq2637696	0	607	0	NA	not-targeted_group	92.8	Eukaryota;Fungi;Cryptomycota;CM1
OTU_4482	F11R02_Seq193737	0	27	0	NA	not-targeted_group	91.0	Eukaryota;Fungi;Cryptomycota;CM1
OTU_3076	F06R13_Seq81127	0	2	0	NA	not-targeted_group	89.0	Eukaryota;Fungi;Cryptomycota;CM1
OTU_2135	F01R02_Seq1148572	0	124	0	NA	not-targeted_group	80.8	Eukaryota;Fungi;Cryptomycota;CM1
OTU_3178	F12R02_Seq6002683	0	1	0	NA	not-targeted_group	95.8	Eukaryota;Fungi;Cryptomycota;CM1
OTU_3411	F03R07_Seq12534	0	4	0	NA	not-targeted_group	79.7	Eukaryota;Fungi;Cryptomycota;CM1
OTU_2069	F01R03_Seq5954725	0	94	0	NA	not-targeted_group	89.4	Eukaryota;Fungi;Cryptomycota;CM1
OTU_1148	F06R15_Seq7718543	0	2	0	NA	not-targeted_group	64.4	Eukaryota;Fungi;Cryptomycota;CM1
OTU_1666	F09R04_Seq4750744	0	2	0	NA	not-targeted_group	95.4	Eukaryota;Fungi;Cryptomycota;CM1
OTU_3946	F01R02_Seq2846815	0	162	0	NA	not-targeted_group	93.9	Eukaryota;Fungi;Cryptomycota;CM1
OTU_130	F01R12_Seq2419100	0	550	0	NA	not-targeted_group	83.7	Eukaryota;Fungi;Cryptomycota;CM1
OTU_1540	F01R13_Seq2218821	0	214	0	NA	not-targeted_group	83.7	Eukaryota;Fungi;Cryptomycota;CM1
OTU_375	F12R04_Seq4568317	0	14	0	NA	not-targeted_group	95.8	Eukaryota;Fungi;Cryptomycota;CM1
OTU_1644	F05R02_Seq4818030	0	20	0	NA	not-targeted_group	90.6	Eukaryota;Fungi;Cryptomycota;CM1
OTU_2466	F01R07_Seq1821637	0	2	0	NA	not-targeted_group	94.7	Eukaryota;Fungi;Cryptomycota;CM1
OTU_4022	F02R11_Seq1004392	0	268	0	NA	not-targeted_group	90.0	Eukaryota;Fungi;Cryptomycota;CM1
OTU_3471	F06R13_Seq7356714	0	1	0	NA	not-targeted_group	86.3	Eukaryota;Fungi;Cryptomycota;CM1
OTU_4191	F06R02_Seq513288	0	2	0	NA	not-targeted_group	92.4	Eukaryota;Fungi;Cryptomycota;CM1
OTU_4339	F05R02_Seq6837671	0	235	0	NA	not-targeted_group	86.7	Eukaryota;Fungi;Cryptomycota;CM1
OTU_852	F03R07_Seq1772807	0	10	0	NA	not-targeted_group	90.5	Eukaryota;Fungi;Cryptomycota;CM1
OTU_4325	F01R01_Seq3508567	8	6	133.333	blank_correction	not-targeted_group	90.5	Eukaryota;Fungi;Cryptomycota;CM1
OTU_2162	F14R06_Seq8714592	7	6	116.667	blank_correction	not-targeted_group	96.2	Eukaryota;Fungi;Cryptomycota;CM1
OTU_3733	F10R08_Seq2757467	1	1	100	blank_correction	not-targeted_group	94.7	Eukaryota;Fungi;Cryptomycota;CM1
OTU_302	F01R01_Seq2124588	2	3	66.6667	blank_correction	not-targeted_group	94.3	Eukaryota;Fungi;Cryptomycota;CM1
OTU_3108	F07R07_Seq5335490	1	2	50	blank_correction	not-targeted_group	95.8	Eukaryota;Fungi;Cryptomycota;CM1
OTU_4291	F14R14_Seq2549737	1	2	50	blank_correction	not-targeted_group	93.6	Eukaryota;Fungi;Cryptomycota;CM1
OTU_2690	F04R10_Seq2422117	1	3	33.3333	blank_correction	not-targeted_group	96.6	Eukaryota;Fungi;Cryptomycota;CM1
OTU_1982	F05R13_Seq3087503	1	5	20	blank_correction	not-targeted_group	91.6	Eukaryota;Fungi;Cryptomycota;CM1
OTU_1727	F02R02_Seq2827314	3	15	20	blank_correction	not-targeted_group	89.7	Eukaryota;Fungi;Cryptomycota;CM1
OTU_943	F04R09_Seq4220322	1	6	16.6667	blank_correction	not-targeted_group	71.2	Eukaryota;Fungi;Cryptomycota;CM1
OTU_458	F09R10_Seq5403801	1	7	14.2857	blank_correction	not-targeted_group	92.0	Eukaryota;Fungi;Cryptomycota;CM1
OTU_2912	F04R13_Seq7857515	1	9	11.1111	blank_correction	not-targeted_group	95.1	Eukaryota;Fungi;Cryptomycota;CM1
OTU_2705	F02R05_Seq2556099	1	157	0.636943	NA	not-targeted_group	81.1	Eukaryota;Fungi;Cryptomycota;LKM11
OTU_3033	F03R01_Seq5896283	1	197	0.507614	NA	not-targeted_group	97.3	Eukaryota;Fungi;Cryptomycota;LKM11
OTU_949	F02R10_Seq1608997	0	171	0	NA	not-targeted_group	80.3	Eukaryota;Fungi;Cryptomycota;LKM11
OTU_351	F07R07_Seq4085185	0	10	0	NA	not-targeted_group	84.6	Eukaryota;Fungi;Cryptomycota;LKM11
OTU_3235	F01R10_Seq1981119	0	299	0	NA	not-targeted_group	90.9	Eukaryota;Fungi;Cryptomycota;LKM11
OTU_1271	F03R07_Seq4151839	0	3	0	NA	not-targeted_group	82.6	Eukaryota;Fungi;Cryptomycota;LKM11
OTU_3590	F03R07_Seq303023	0	8	0	NA	not-targeted_group	79.3	Eukaryota;Fungi;Cryptomycota;LKM11
OTU_475	F11R03_Seq2331740	0	2	0	NA	not-targeted_group	82.9	Eukaryota;Fungi;Cryptomycota;LKM11
OTU_2110	F11R05_Seq5189146	0	88	0	NA	not-targeted_group	84.5	Eukaryota;Fungi;Cryptomycota;LKM11
OTU_3115	F13R10_Seq5087415	0	4	0	NA	not-targeted_group	83.7	Eukaryota;Fungi;Cryptomycota;LKM11
OTU_820	F01R02_Seq1368757	0	306	0	NA	not-targeted_group	96.2	Eukaryota;Fungi;Cryptomycota;LKM11
OTU_3457	F13R14_Seq8289823	0	1	0	NA	not-targeted_group	74.1	Eukaryota;Fungi;Cryptomycota;LKM11
OTU_1512	F06R11_Seq2644388	0	24	0	NA	not-targeted_group	77.6	Eukaryota;Fungi;Cryptomycota;LKM11
OTU_563	F13R10_Seq285352	0	12	0	NA	not-targeted_group	92.5	Eukaryota;Fungi;Cryptomycota;LKM11
OTU_1235	F12R14_Seq7493177	0	6	0	NA	not-targeted_group	80.7	Eukaryota;Fungi;Cryptomycota;LKM11
OTU_1583	F09R02_Seq1563467	0	17	0	NA	not-targeted_group	83.4	Eukaryota;Fungi;Cryptomycota;LKM11
OTU_588	F02R10_Seq3867753	0	15	0	NA	not-targeted_group	82.1	Eukaryota;Fungi;Cryptomycota;LKM11
OTU_4242	F03R07_Seq6778827	0	4	0	NA	not-targeted_group	83.0	Eukaryota;Fungi;Cryptomycota;LKM11
OTU_3402	F02R06_Seq796264	0	98	0	NA	not-targeted_group	84.8	Eukaryota;Fungi;Cryptomycota;LKM11
OTU_2325	F05R02_Seq8128062	0	8	0	NA	not-targeted_group	76.8	Eukaryota;Fungi;Cryptomycota;LKM11
OTU_2780	F01R04_Seq3638140	0	1040	0	NA	not-targeted_group	83.7	Eukaryota;Fungi;Cryptomycota;LKM11
OTU_3374	F14R05_Seq1172714	0	62	0	NA	not-targeted_group	82.6	Eukaryota;Fungi;Cryptomycota;LKM11
OTU_1739	F05R04_Seq2917852	0	1	0	NA	not-targeted_group	95.1	Eukaryota;Fungi;Dikarya
OTU_1060	F02R11_Seq3597453	114	4279	2.66417	NA	not-targeted_group	99.6	Eukaryota;Fungi;Dikarya;Ascomycota
OTU_2050	F11R06_Seq8804077	2	83	2.40964	NA	not-targeted_group	96.2	Eukaryota;Fungi;Dikarya;Ascomycota
OTU_1497	F03R07_Seq7030097	0	108	0	NA	not-targeted_group	99.2	Eukaryota;Fungi;Dikarya;Ascomycota
OTU_3798	F04R02_Seq944945	0	1	0	NA	not-targeted_group	93.2	Eukaryota;Fungi;Dikarya;Ascomycota
OTU_453	F08R14_Seq1590414	0	66	0	NA	not-targeted_group	98.9	Eukaryota;Fungi;Dikarya;Ascomycota
OTU_260	F13R15_Seq6864152	0	18	0	NA	not-targeted_group	89.5	Eukaryota;Fungi;Dikarya;Ascomycota
OTU_1306	F02R14_Seq5197116	2	14	14.2857	blank_correction	not-targeted_group	97.7	Eukaryota;Fungi;Dikarya;Ascomycota
OTU_3251	F04R08_Seq1193944	0	92	0	NA	not-targeted_group	94.7	Eukaryota;Fungi;Dikarya;Ascomycota;Ascomycota incertae sedis;Flammispora;
OTU_650	F14R15_Seq1980260	0	6	0	NA	not-targeted_group	83.6	Eukaryota;Fungi;Dikarya;Ascomycota;Ascomycota incertae sedis;Mastodiaceae;Mastodia;
OTU_533	F02R09_Seq7565060	1	263	0.380228	NA	not-targeted_group	95.7	Eukaryota;Fungi;Dikarya;Ascomycota;Ascomycota incertae sedis;Soil Clone Group I
OTU_699	F01R07_Seq8659235	0	136	0	NA	not-targeted_group	96.0	Eukaryota;Fungi;Dikarya;Ascomycota;Ascomycota incertae sedis;Soil Clone Group I
OTU_4219	F11R06_Seq1270548	0	4	0	NA	not-targeted_group	93.5	Eukaryota;Fungi;Dikarya;Ascomycota;Ascomycota incertae sedis;Soil Clone Group I
OTU_3239	F13R01_Seq1037193	1	986	0.10142	NA	not-targeted_group	97.0	Eukaryota;Fungi;Dikarya;Ascomycota;environmental samples;
OTU_982	F03R07_Seq1699969	0	68	0	NA	not-targeted_group	96.9	Eukaryota;Fungi;Dikarya;Ascomycota;mitosporic Ascomycota;Lemonniera
OTU_3040	F03R07_Seq2407885	0	44	0	NA	not-targeted_group	99.6	Eukaryota;Fungi;Dikarya;Ascomycota;mitosporic Ascomycota;Tetracladium
OTU_4152	F01R14_Seq2762143	0	32	0	NA	not-targeted_group	93.2	Eukaryota;Fungi;Dikarya;Ascomycota;mitosporic Ascomycota;Tricladium
OTU_1149	F02R10_Seq6239093	0	131	0	NA	not-targeted_group	99.6	Eukaryota;Fungi;Dikarya;Ascomycota;mitosporic Ascomycota;Tricladium
OTU_2900	F01R07_Seq7205839	0	11	0	NA	not-targeted_group	95.8	Eukaryota;Fungi;Dikarya;Ascomycota;Pezizomycotina
OTU_406	F03R07_Seq1077816	0	125	0	NA	not-targeted_group	97.3	Eukaryota;Fungi;Dikarya;Ascomycota;Pezizomycotina
OTU_3373	F01R04_Seq3465177	0	2	0	NA	not-targeted_group	82.0	Eukaryota;Fungi;Dikarya;Ascomycota;Pezizomycotina
OTU_1343	F03R01_Seq7745579	1	3	33.3333	blank_correction	not-targeted_group	88.9	Eukaryota;Fungi;Dikarya;Ascomycota;Pezizomycotina
OTU_859	F03R03_Seq2654280	0	512	0	NA	not-targeted_group	73.2	Eukaryota;Fungi;Dikarya;Ascomycota;Pezizomycotina;Dothideomycetes;Dothideomycetes incertae sedis;Botryosphaeriales;Botryosphaeriaceae;Guignardia;
OTU_732	F06R11_Seq196980	1	3	33.3333	blank_correction	not-targeted_group	59.7	Eukaryota;Fungi;Dikarya;Ascomycota;Pezizomycotina;Dothideomycetes;Dothideomycetidae;Capnodiales;Mycosphaerellaceae;Mycosphaerella
OTU_4537	F01R05_Seq955972	0	189	0	NA	not-targeted_group	75.5	Eukaryota;Fungi;Dikarya;Ascomycota;Pezizomycotina;Dothideomycetes;Dothideomycetidae;Dothideales;Dothideaceae;Bagnisiella;
OTU_2958	F03R14_Seq3894219	1	54	1.85185	NA	not-targeted_group	94.7	Eukaryota;Fungi;Dikarya;Ascomycota;Pezizomycotina;Dothideomycetes;Pleosporomycetidae;Pleosporales
OTU_3790	F01R02_Seq1114225	0	1331	0	NA	not-targeted_group	98.9	Eukaryota;Fungi;Dikarya;Ascomycota;Pezizomycotina;Dothideomycetes;Pleosporomycetidae;Pleosporales
OTU_3070	F07R09_Seq3264459	0	1	0	NA	not-targeted_group	81.1	Eukaryota;Fungi;Dikarya;Ascomycota;Pezizomycotina;Dothideomycetes;Pleosporomycetidae;Pleosporales;Pleosporineae;Didymellaceae;Didymella
OTU_1734	F13R08_Seq1178457	0	320	0	NA	not-targeted_group	55.5	Eukaryota;Fungi;Dikarya;Ascomycota;Pezizomycotina;Dothideomycetes;Pleosporomycetidae;Pleosporales;Pleosporineae;Pleosporaceae;mitosporic Pleosporaceae;Alternaria
OTU_2231	F02R10_Seq2341373	0	88	0	NA	not-targeted_group	59.7	Eukaryota;Fungi;Dikarya;Ascomycota;Pezizomycotina;Dothideomycetes;Pleosporomycetidae;Pleosporales;Pleosporineae;Pleosporaceae;mitosporic Pleosporaceae;Alternaria;Alternaria alternata group;
OTU_1509	F03R07_Seq1625469	0	42	0	NA	not-targeted_group	71.1	Eukaryota;Fungi;Dikarya;Ascomycota;Pezizomycotina;Dothideomycetes;Pleosporomycetidae;Pleosporales;Pleosporineae;Pleosporaceae;Pyrenophora
OTU_1528	F04R02_Seq4458503	0	579	0	NA	not-targeted_group	85.2	Eukaryota;Fungi;Dikarya;Ascomycota;Pezizomycotina;Eurotiomycetes;Chaetothyriomycetidae;Chaetothyriales;Herpotrichiellaceae;mitosporic Herpotrichiellaceae;Cladophialophora;
OTU_605	F01R06_Seq6252645	0	211	0	NA	not-targeted_group	98.1	Eukaryota;Fungi;Dikarya;Ascomycota;Pezizomycotina;Eurotiomycetes;Chaetothyriomycetidae;unclassified Chaetothyriomycetidae
OTU_2941	F03R04_Seq6733959	1	319	0.31348	NA	not-targeted_group	79.5	Eukaryota;Fungi;Dikarya;Ascomycota;Pezizomycotina;Eurotiomycetes;Chaetothyriomycetidae;Verrucariales;Verrucariaceae;Verrucaria;
OTU_2500	F02R12_Seq3407804	1	534	0.187266	NA	not-targeted_group	74.4	Eukaryota;Fungi;Dikarya;Ascomycota;Pezizomycotina;Eurotiomycetes;Chaetothyriomycetidae;Verrucariales;Verrucariaceae;Verrucaria;
OTU_2311	F12R02_Seq3670890	0	17	0	NA	not-targeted_group	97.0	Eukaryota;Fungi;Dikarya;Ascomycota;Pezizomycotina;Eurotiomycetes;Eurotiomycetes incertae sedis;Calyptrozyma
OTU_4222	F01R02_Seq5199832	0	45	0	NA	not-targeted_group	83.9	Eukaryota;Fungi;Dikarya;Ascomycota;Pezizomycotina;Eurotiomycetes;Eurotiomycetidae;Coryneliales;Coryneliaceae;Caliciopsis;
OTU_3800	F01R10_Seq7502822	0	232	0	NA	not-targeted_group	94.3	Eukaryota;Fungi;Dikarya;Ascomycota;Pezizomycotina;Eurotiomycetes;Eurotiomycetidae;Eurotiales;Trichocomaceae
OTU_3196	F05R13_Seq7093499	30	793	3.7831	NA	not-targeted_group	98.9	Eukaryota;Fungi;Dikarya;Ascomycota;Pezizomycotina;Eurotiomycetes;Eurotiomycetidae;Eurotiales;Trichocomaceae;mitosporic Trichocomaceae;Thysanophora;
OTU_2195	F01R05_Seq8328604	0	1	0	NA	not-targeted_group	88.6	Eukaryota;Fungi;Dikarya;Ascomycota;Pezizomycotina;Eurotiomycetes;Eurotiomycetidae;Onygenales;Gymnoascaceae;Arachniotus;
OTU_1676	F05R01_Seq8658008	0	1	0	NA	not-targeted_group	89.1	Eukaryota;Fungi;Dikarya;Ascomycota;Pezizomycotina;Lecanoromycetes;Lecanoromycetidae;Lecanorales;Lecanorineae
OTU_3192	F02R05_Seq1246224	0	36	0	NA	not-targeted_group	93.6	Eukaryota;Fungi;Dikarya;Ascomycota;Pezizomycotina;Lecanoromycetes;Lecanoromycetidae;Lecanorales;Lecanorineae;Parmeliaceae;Parmotrema;
OTU_4050	F13R10_Seq323011	0	17	0	NA	not-targeted_group	87.2	Eukaryota;Fungi;Dikarya;Ascomycota;Pezizomycotina;Lecanoromycetes;Lecanoromycetidae;Lecanorales;Lecanorineae;Pilocarpaceae;Byssoloma;
OTU_2128	F02R05_Seq1014568	1	131	0.763359	NA	not-targeted_group	90.8	Eukaryota;Fungi;Dikarya;Ascomycota;Pezizomycotina;Lecanoromycetes;Lecanoromycetidae;Lecanorales;Lecanorineae;Psoraceae;Protoblastenia
OTU_4028	F03R07_Seq1106820	0	61	0	NA	not-targeted_group	96.2	Eukaryota;Fungi;Dikarya;Ascomycota;Pezizomycotina;Lecanoromycetes;Lecanoromycetidae;Lecanorales;Lecanorineae;Psoraceae;Protoblastenia
OTU_4420	F01R05_Seq5508493	0	38	0	NA	not-targeted_group	96.6	Eukaryota;Fungi;Dikarya;Ascomycota;Pezizomycotina;Lecanoromycetes;Lecanoromycetidae;Lecanorales;Lecanorineae;Ramalinaceae;Cliostomum;
OTU_2004	F01R04_Seq8425251	0	3	0	NA	not-targeted_group	89.4	Eukaryota;Fungi;Dikarya;Ascomycota;Pezizomycotina;Lecanoromycetes;Lecanoromycetidae;Lecanorales;Lecanorineae;Ramalinaceae;Squamarina;
OTU_762	F02R13_Seq1473916	0	7	0	NA	not-targeted_group	98.1	Eukaryota;Fungi;Dikarya;Ascomycota;Pezizomycotina;Leotiomycetes;Helotiales;Helotiaceae;Bisporella
OTU_2657	F03R07_Seq1643455	3	332	0.903614	NA	not-targeted_group	84.5	Eukaryota;Fungi;Dikarya;Ascomycota;Pezizomycotina;Leotiomycetes;Helotiales;Helotiaceae;Gremmeniella
OTU_1215	F03R05_Seq4619860	1	117	0.854701	NA	not-targeted_group	95.8	Eukaryota;Fungi;Dikarya;Ascomycota;Pezizomycotina;Leotiomycetes;Helotiales;Helotiaceae;Gremmeniella
OTU_86	F01R02_Seq1545627	4	2807	0.142501	NA	not-targeted_group	89.4	Eukaryota;Fungi;Dikarya;Ascomycota;Pezizomycotina;Leotiomycetes;Helotiales;Helotiaceae;Gremmeniella
OTU_2815	F02R05_Seq2815548	0	211	0	NA	not-targeted_group	98.1	Eukaryota;Fungi;Dikarya;Ascomycota;Pezizomycotina;Leotiomycetes;Helotiales;Helotiaceae;Gremmeniella
OTU_850	F02R14_Seq105164	0	93	0	NA	not-targeted_group	91.3	Eukaryota;Fungi;Dikarya;Ascomycota;Pezizomycotina;Leotiomycetes;Helotiales;Helotiaceae;Gremmeniella
OTU_1986	F06R11_Seq3779119	0	3	0	NA	not-targeted_group	93.9	Eukaryota;Fungi;Dikarya;Ascomycota;Pezizomycotina;Leotiomycetes;Helotiales;Helotiaceae;Gremmeniella
OTU_3492	F03R07_Seq5909852	0	445	0	NA	not-targeted_group	98.1	Eukaryota;Fungi;Dikarya;Ascomycota;Pezizomycotina;Leotiomycetes;Helotiales;Leotiaceae;Neobulgaria
OTU_780	F01R02_Seq2111552	0	33	0	NA	not-targeted_group	92.0	Eukaryota;Fungi;Dikarya;Ascomycota;Pezizomycotina;Leotiomycetes;mitosporic Leotiomycetes;Xylogone
OTU_2959	F01R12_Seq2280665	0	435	0	NA	not-targeted_group	67.7	Eukaryota;Fungi;Dikarya;Ascomycota;Pezizomycotina;mitosporic Pezizomycotina;Pleiochaeta
OTU_3016	F01R02_Seq390417	8	499	1.60321	NA	not-targeted_group	99.6	Eukaryota;Fungi;Dikarya;Ascomycota;Pezizomycotina;Orbiliomycetes;Orbiliales;Orbiliaceae;mitosporic Orbiliaceae;Helicoon
OTU_4474	F02R11_Seq6598666	0	27	0	NA	not-targeted_group	70.6	Eukaryota;Fungi;Dikarya;Ascomycota;Pezizomycotina;Orbiliomycetes;Orbiliales;Orbiliaceae;mitosporic Orbiliaceae;Helicoon
OTU_3819	F04R13_Seq355073	0	1	0	NA	not-targeted_group	87.9	Eukaryota;Fungi;Dikarya;Ascomycota;Pezizomycotina;Orbiliomycetes;Orbiliales;Orbiliaceae;mitosporic Orbiliaceae;Helicoon
OTU_186	F03R07_Seq2045471	0	48	0	NA	not-targeted_group	95.5	Eukaryota;Fungi;Dikarya;Ascomycota;Pezizomycotina;Orbiliomycetes;Orbiliales;Orbiliaceae;Orbilia
OTU_2621	F06R11_Seq937180	0	104	0	NA	not-targeted_group	98.9	Eukaryota;Fungi;Dikarya;Ascomycota;Pezizomycotina;Pezizomycetes;Pezizales;Pezizaceae
OTU_4276	F05R13_Seq2212238	0	21	0	NA	not-targeted_group	93.9	Eukaryota;Fungi;Dikarya;Ascomycota;Pezizomycotina;Pezizomycetes;Pezizales;Pezizaceae
OTU_123	F03R11_Seq1545557	0	3	0	NA	not-targeted_group	95.1	Eukaryota;Fungi;Dikarya;Ascomycota;Pezizomycotina;Pezizomycetes;Pezizales;Pezizaceae;Imaia;
OTU_3622	F12R07_Seq1306278	0	186	0	NA	not-targeted_group	98.9	Eukaryota;Fungi;Dikarya;Ascomycota;Pezizomycotina;Pezizomycetes;Pezizales;Sarcosomataceae
OTU_4199	F12R05_Seq6772181	0	8	0	NA	not-targeted_group	86.0	Eukaryota;Fungi;Dikarya;Ascomycota;Pezizomycotina;Pezizomycetes;Pezizales;Sarcosomataceae;environmental samples
OTU_553	F03R07_Seq4544299	0	70	0	NA	not-targeted_group	83.4	Eukaryota;Fungi;Dikarya;Ascomycota;Pezizomycotina;Pezizomycetes;Pezizales;Sarcosomataceae;environmental samples
OTU_3947	F06R11_Seq2027933	0	4	0	NA	not-targeted_group	83.7	Eukaryota;Fungi;Dikarya;Ascomycota;Pezizomycotina;Pezizomycetes;Pezizales;Sarcosomataceae;environmental samples
OTU_3759	F05R13_Seq2065857	0	54	0	NA	not-targeted_group	87.5	Eukaryota;Fungi;Dikarya;Ascomycota;Pezizomycotina;Pezizomycetes;Pezizales;Sarcosomataceae;environmental samples
OTU_1174	F01R02_Seq2270426	0	26	0	NA	not-targeted_group	84.3	Eukaryota;Fungi;Dikarya;Ascomycota;Pezizomycotina;Sordariomycetes;Hypocreomycetidae;Hypocreales;Bionectriaceae;Ochronectria
OTU_2441	F03R05_Seq7781274	0	1	0	NA	not-targeted_group	63.7	Eukaryota;Fungi;Dikarya;Ascomycota;Pezizomycotina;Sordariomycetes;Hypocreomycetidae;Hypocreales;mitosporic Hypocreales;Stachybotrys
OTU_664	F09R09_Seq3376114	0	104	0	NA	not-targeted_group	96.9	Eukaryota;Fungi;Dikarya;Ascomycota;Pezizomycotina;Sordariomycetes;Hypocreomycetidae;Hypocreales;unclassified Hypocreales;
OTU_1760	F03R07_Seq2166022	1	53	1.88679	NA	not-targeted_group	71.5	Eukaryota;Fungi;Dikarya;Ascomycota;Pezizomycotina;Sordariomycetes;Hypocreomycetidae;Microascales;Halosphaeriaceae;mitosporic Halosphaeriaceae;Sigmoidea
OTU_4266	F04R11_Seq5215959	1	63	1.5873	NA	not-targeted_group	58.9	Eukaryota;Fungi;Dikarya;Ascomycota;Pezizomycotina;Sordariomycetes;Hypocreomycetidae;Microascales;Halosphaeriaceae;Oceanitis
OTU_903	F01R02_Seq4543858	0	4	0	NA	not-targeted_group	95.8	Eukaryota;Fungi;Dikarya;Ascomycota;Pezizomycotina;Sordariomycetes;Sordariomycetidae;Boliniales;Boliniaceae;Camarops
OTU_2773	F15R13_Seq5766660	0	46	0	NA	not-targeted_group	95.1	Eukaryota;Fungi;Dikarya;Ascomycota;Pezizomycotina;Sordariomycetes;Sordariomycetidae;Diaporthales;Valsaceae
OTU_185	F03R10_Seq4147285	25	3	833.333	blank_correction	not-targeted_group	97.0	Eukaryota;Fungi;Dikarya;Ascomycota;Pezizomycotina;Sordariomycetes;Sordariomycetidae;Magnaporthales;Magnaporthaceae;Magnaporthe;
OTU_4	F03R07_Seq3325290	0	684	0	NA	not-targeted_group	99.6	Eukaryota;Fungi;Dikarya;Ascomycota;Saccharomycotina;Saccharomycetes
OTU_1251	F04R01_Seq5862561	105	157	66.879	blank_correction	not-targeted_group	97.7	Eukaryota;Fungi;Dikarya;Ascomycota;Saccharomycotina;Saccharomycetes
OTU_2378	F14R10_Seq3389591	0	2	0	NA	not-targeted_group	92.0	Eukaryota;Fungi;Dikarya;Ascomycota;Saccharomycotina;Saccharomycetes;Saccharomycetales
OTU_619	F04R08_Seq3773408	0	377	0	NA	not-targeted_group	98.5	Eukaryota;Fungi;Dikarya;Ascomycota;Saccharomycotina;Saccharomycetes;Saccharomycetales
OTU_4001	F07R07_Seq3827668	0	145	0	NA	not-targeted_group	98.1	Eukaryota;Fungi;Dikarya;Ascomycota;Saccharomycotina;Saccharomycetes;Saccharomycetales
OTU_872	F05R01_Seq5852938	1	2	50	blank_correction	not-targeted_group	88.4	Eukaryota;Fungi;Dikarya;Ascomycota;Saccharomycotina;Saccharomycetes;Saccharomycetales;Debaryomycetaceae;Spathaspora
OTU_334	F06R05_Seq5690672	0	144	0	NA	not-targeted_group	99.2	Eukaryota;Fungi;Dikarya;Ascomycota;Saccharomycotina;Saccharomycetes;Saccharomycetales;Metschnikowiaceae;Metschnikowia
OTU_4090	F03R01_Seq3386822	1	1	100	blank_correction	not-targeted_group	89.4	Eukaryota;Fungi;Dikarya;Ascomycota;Saccharomycotina;Saccharomycetes;Saccharomycetales;mitosporic Saccharomycetales;Brettanomyces;
OTU_3641	F01R12_Seq1123892	0	106	0	NA	not-targeted_group	99.2	Eukaryota;Fungi;Dikarya;Ascomycota;Saccharomycotina;Saccharomycetes;Saccharomycetales;mitosporic Saccharomycetales;Candida;
OTU_661	F13R10_Seq171448	0	5	0	NA	not-targeted_group	82.3	Eukaryota;Fungi;Dikarya;Ascomycota;Saccharomycotina;Saccharomycetes;Saccharomycetales;mitosporic Saccharomycetales;Candida;
OTU_3993	F02R10_Seq1105493	0	52	0	NA	not-targeted_group	89.1	Eukaryota;Fungi;Dikarya;Ascomycota;Saccharomycotina;Saccharomycetes;Saccharomycetales;mitosporic Saccharomycetales;Candida;
OTU_981	F02R14_Seq409081	0	152	0	NA	not-targeted_group	99.6	Eukaryota;Fungi;Dikarya;Ascomycota;Saccharomycotina;Saccharomycetes;Saccharomycetales;mitosporic Saccharomycetales;Candida;
OTU_1201	F03R07_Seq3925095	0	22	0	NA	not-targeted_group	74.3	Eukaryota;Fungi;Dikarya;Ascomycota;Saccharomycotina;Saccharomycetes;Saccharomycetales;mitosporic Saccharomycetales;Candida;
OTU_854	F13R10_Seq5249657	0	2	0	NA	not-targeted_group	90.5	Eukaryota;Fungi;Dikarya;Ascomycota;Saccharomycotina;Saccharomycetes;Saccharomycetales;mitosporic Saccharomycetales;Candida;
OTU_3333	F02R11_Seq4648421	0	2	0	NA	not-targeted_group	96.6	Eukaryota;Fungi;Dikarya;Ascomycota;Saccharomycotina;Saccharomycetes;Saccharomycetales;mitosporic Saccharomycetales;Candida;
OTU_1014	F01R02_Seq2329118	0	276	0	NA	not-targeted_group	94.7	Eukaryota;Fungi;Dikarya;Ascomycota;Saccharomycotina;Saccharomycetes;Saccharomycetales;mitosporic Saccharomycetales;Candida;
OTU_4559	F03R03_Seq2373592	0	1	0	NA	not-targeted_group	89.6	Eukaryota;Fungi;Dikarya;Ascomycota;Saccharomycotina;Saccharomycetes;Saccharomycetales;Saccharomycetaceae;Dekkera;
OTU_1038	F15R09_Seq1106588	0	49	0	NA	not-targeted_group	93.7	Eukaryota;Fungi;Dikarya;Ascomycota;Saccharomycotina;Saccharomycetes;Saccharomycetales;Saccharomycetaceae;Lachancea;
OTU_420	F14R04_Seq1436869	0	42	0	NA	not-targeted_group	99.2	Eukaryota;Fungi;Dikarya;Ascomycota;Saccharomycotina;Saccharomycetes;Saccharomycetales;Saccharomycetaceae;Pichia
OTU_3386	F04R14_Seq5117744	1	257	0.389105	NA	not-targeted_group	93.2	Eukaryota;Fungi;Dikarya;Ascomycota;Saccharomycotina;Saccharomycetes;Saccharomycetales;Saccharomycodaceae;Hanseniaspora;
OTU_3079	F05R02_Seq1138526	0	99	0	NA	not-targeted_group	87.9	Eukaryota;Fungi;Dikarya;Ascomycota;Saccharomycotina;Saccharomycetes;Saccharomycetales;Saccharomycopsidaceae
OTU_651	F03R07_Seq1075277	2	537	0.372439	NA	not-targeted_group	88.3	Eukaryota;Fungi;Dikarya;Ascomycota;Taphrinomycotina;Schizosaccharomycetes;Schizosaccharomycetales;Schizosaccharomycetaceae;Schizosaccharomyces;
OTU_550	F03R11_Seq8322852	0	84	0	NA	not-targeted_group	86.0	Eukaryota;Fungi;Dikarya;Ascomycota;Taphrinomycotina;Schizosaccharomycetes;Schizosaccharomycetales;Schizosaccharomycetaceae;Schizosaccharomyces;
OTU_3409	F03R07_Seq6135038	0	114	0	NA	not-targeted_group	90.7	Eukaryota;Fungi;Dikarya;Ascomycota;Taphrinomycotina;Schizosaccharomycetes;Schizosaccharomycetales;Schizosaccharomycetaceae;Schizosaccharomyces;
OTU_11	F01R09_Seq2343116	2	2664	0.0750751	NA	not-targeted_group	86.4	Eukaryota;Fungi;Dikarya;Ascomycota;Taphrinomycotina;Taphrinomycotina incertae sedis;Saitoella
OTU_3230	F11R09_Seq1610157	0	16	0	NA	not-targeted_group	83.3	Eukaryota;Fungi;Dikarya;Ascomycota;Taphrinomycotina;Taphrinomycotina incertae sedis;Saitoella
OTU_2860	F07R13_Seq3352178	0	969	0	NA	not-targeted_group	88.1	Eukaryota;Fungi;Dikarya;Ascomycota;Taphrinomycotina;Taphrinomycotina incertae sedis;Saitoella
OTU_387	F03R07_Seq5790335	1	7	14.2857	blank_correction	not-targeted_group	90.6	Eukaryota;Fungi;Dikarya;Ascomycota;Taphrinomycotina;Taphrinomycotina incertae sedis;Saitoella
OTU_3945	F01R05_Seq312813	1	528	0.189394	NA	not-targeted_group	88.6	Eukaryota;Fungi;Dikarya;Basidiomycota
OTU_1336	F01R03_Seq1427604	1	1073	0.0931966	NA	not-targeted_group	86.4	Eukaryota;Fungi;Dikarya;Basidiomycota
OTU_1876	F02R05_Seq1093860	0	188	0	NA	not-targeted_group	66.6	Eukaryota;Fungi;Dikarya;Basidiomycota
OTU_3372	F08R05_Seq132811	0	27	0	NA	not-targeted_group	89.4	Eukaryota;Fungi;Dikarya;Basidiomycota
OTU_1801	F09R02_Seq7103577	0	2	0	NA	not-targeted_group	94.3	Eukaryota;Fungi;Dikarya;Basidiomycota
OTU_697	F03R07_Seq3878823	0	23	0	NA	not-targeted_group	81.8	Eukaryota;Fungi;Dikarya;Basidiomycota
OTU_2985	F01R03_Seq1379568	2	1404	0.14245	NA	not-targeted_group	56.0	Eukaryota;Fungi;Dikarya;Basidiomycota;Agaricomycotina;Agaricomycetes
OTU_417	F11R02_Seq2230611	0	787	0	NA	not-targeted_group	98.9	Eukaryota;Fungi;Dikarya;Basidiomycota;Agaricomycotina;Agaricomycetes
OTU_4571	F13R10_Seq2136397	0	6	0	NA	not-targeted_group	81.3	Eukaryota;Fungi;Dikarya;Basidiomycota;Agaricomycotina;Agaricomycetes
OTU_875	F13R10_Seq1976206	0	6	0	NA	not-targeted_group	88.6	Eukaryota;Fungi;Dikarya;Basidiomycota;Agaricomycotina;Agaricomycetes
OTU_2666	F03R07_Seq5003009	0	137	0	NA	not-targeted_group	96.2	Eukaryota;Fungi;Dikarya;Basidiomycota;Agaricomycotina;Agaricomycetes
OTU_3051	F03R07_Seq3307344	0	78	0	NA	not-targeted_group	79.6	Eukaryota;Fungi;Dikarya;Basidiomycota;Agaricomycotina;Agaricomycetes
OTU_76	F08R05_Seq7356889	0	1	0	NA	not-targeted_group	68.1	Eukaryota;Fungi;Dikarya;Basidiomycota;Agaricomycotina;Agaricomycetes
OTU_171	F03R07_Seq3243375	0	54	0	NA	not-targeted_group	90.5	Eukaryota;Fungi;Dikarya;Basidiomycota;Agaricomycotina;Agaricomycetes
OTU_2125	F03R07_Seq1479640	0	78	0	NA	not-targeted_group	96.6	Eukaryota;Fungi;Dikarya;Basidiomycota;Agaricomycotina;Agaricomycetes;Agaricomycetidae;Agaricales
OTU_2382	F15R05_Seq7551310	0	515	0	NA	not-targeted_group	95.5	Eukaryota;Fungi;Dikarya;Basidiomycota;Agaricomycotina;Agaricomycetes;Agaricomycetidae;Agaricales
OTU_4484	F13R10_Seq5005112	0	5	0	NA	not-targeted_group	67.8	Eukaryota;Fungi;Dikarya;Basidiomycota;Agaricomycotina;Agaricomycetes;Agaricomycetidae;Agaricales;Entolomataceae;Entoloma;
OTU_1048	F06R15_Seq4516986	1	910	0.10989	NA	not-targeted_group	66.8	Eukaryota;Fungi;Dikarya;Basidiomycota;Agaricomycotina;Agaricomycetes;Agaricomycetidae;Agaricales;Hygrophoraceae;Hygrocybe
OTU_3361	F01R02_Seq35650	0	385	0	NA	not-targeted_group	98.5	Eukaryota;Fungi;Dikarya;Basidiomycota;Agaricomycotina;Agaricomycetes;Agaricomycetidae;Agaricales;Hygrophoraceae;Hygrocybe
OTU_2134	F11R05_Seq4994449	0	190	0	NA	not-targeted_group	95.8	Eukaryota;Fungi;Dikarya;Basidiomycota;Agaricomycotina;Agaricomycetes;Agaricomycetidae;Agaricales;Hygrophoraceae;Hygrocybe
OTU_1568	F01R02_Seq1261018	0	76	0	NA	not-targeted_group	66.5	Eukaryota;Fungi;Dikarya;Basidiomycota;Agaricomycotina;Agaricomycetes;Agaricomycetidae;Agaricales;Hygrophoraceae;Hygrocybe
OTU_1275	F03R07_Seq2096581	0	172	0	NA	not-targeted_group	67.8	Eukaryota;Fungi;Dikarya;Basidiomycota;Agaricomycotina;Agaricomycetes;Agaricomycetidae;Agaricales;Hygrophoraceae;Hygrocybe
OTU_2061	F02R13_Seq2537090	0	190	0	NA	not-targeted_group	67.8	Eukaryota;Fungi;Dikarya;Basidiomycota;Agaricomycotina;Agaricomycetes;Agaricomycetidae;Agaricales;Hygrophoraceae;Hygrocybe
OTU_658	F02R05_Seq5848887	0	3	0	NA	not-targeted_group	70.5	Eukaryota;Fungi;Dikarya;Basidiomycota;Agaricomycotina;Agaricomycetes;Agaricomycetidae;Agaricales;Hygrophoraceae;Hygrocybe
OTU_3246	F02R06_Seq1971727	1	1	100	blank_correction	not-targeted_group	93.9	Eukaryota;Fungi;Dikarya;Basidiomycota;Agaricomycotina;Agaricomycetes;Agaricomycetidae;Agaricales;Hygrophoraceae;Hygrocybe
OTU_1958	F01R15_Seq439112	0	1	0	NA	not-targeted_group	95.8	Eukaryota;Fungi;Dikarya;Basidiomycota;Agaricomycotina;Agaricomycetes;Agaricomycetidae;Agaricales;Inocybaceae;Inocybe;
OTU_1047	F03R08_Seq4004616	0	4	0	NA	not-targeted_group	96.2	Eukaryota;Fungi;Dikarya;Basidiomycota;Agaricomycotina;Agaricomycetes;Agaricomycetidae;Agaricales;Lycoperdaceae;Calvatia
OTU_1054	F05R10_Seq5327277	0	37	0	NA	not-targeted_group	90.7	Eukaryota;Fungi;Dikarya;Basidiomycota;Agaricomycotina;Agaricomycetes;Agaricomycetidae;Agaricales;Pluteaceae;Pluteus
OTU_3174	F02R03_Seq7966174	0	88	0	NA	not-targeted_group	82.6	Eukaryota;Fungi;Dikarya;Basidiomycota;Agaricomycotina;Agaricomycetes;Agaricomycetidae;Agaricales;Pluteaceae;Pluteus
OTU_2754	F02R05_Seq2041509	0	29	0	NA	not-targeted_group	90.3	Eukaryota;Fungi;Dikarya;Basidiomycota;Agaricomycotina;Agaricomycetes;Agaricomycetidae;Agaricales;Pluteaceae;Pluteus
OTU_2203	F03R07_Seq2793005	0	2	0	NA	not-targeted_group	66.5	Eukaryota;Fungi;Dikarya;Basidiomycota;Agaricomycotina;Agaricomycetes;Agaricomycetidae;Agaricales;Pluteaceae;Pluteus
OTU_2702	F10R12_Seq1279067	17	4208	0.403992	NA	not-targeted_group	99.2	Eukaryota;Fungi;Dikarya;Basidiomycota;Agaricomycotina;Agaricomycetes;Agaricomycetidae;Agaricales;Schizophyllaceae;Schizophyllum
OTU_3816	F13R10_Seq4251318	0	5	0	NA	not-targeted_group	95.5	Eukaryota;Fungi;Dikarya;Basidiomycota;Agaricomycotina;Agaricomycetes;Agaricomycetidae;Agaricales;Tricholomataceae;Hydropus;
OTU_451	F03R13_Seq3081648	0	24	0	NA	not-targeted_group	91.3	Eukaryota;Fungi;Dikarya;Basidiomycota;Agaricomycotina;Agaricomycetes;Agaricomycetidae;Agaricales;Tricholomataceae;unclassified Tricholomataceae;tricholomataceous ant symbionts
OTU_2316	F08R14_Seq1241994	0	64	0	NA	not-targeted_group	79.2	Eukaryota;Fungi;Dikarya;Basidiomycota;Agaricomycotina;Agaricomycetes;Agaricomycetidae;Amylocorticiales;Amylocorticiaceae;Amylocorticium
OTU_4344	F13R10_Seq32216	0	2	0	NA	not-targeted_group	76.2	Eukaryota;Fungi;Dikarya;Basidiomycota;Agaricomycotina;Agaricomycetes;Agaricomycetidae;Boletales;Boletineae;Boletaceae;Porphyrellus;
OTU_1384	F14R04_Seq3115559	0	3	0	NA	not-targeted_group	88.0	Eukaryota;Fungi;Dikarya;Basidiomycota;Agaricomycotina;Agaricomycetes;Agaricomycetidae;Boletales;Coniophorineae;Serpulaceae;Serpula;
OTU_2290	F01R12_Seq1072752	0	138	0	NA	not-targeted_group	87.4	Eukaryota;Fungi;Dikarya;Basidiomycota;Agaricomycotina;Agaricomycetes;Agaricomycetidae;Boletales;Coniophorineae;Serpulaceae;Serpula;
OTU_3926	F04R03_Seq104795	1	44	2.27273	NA	not-targeted_group	98.9	Eukaryota;Fungi;Dikarya;Basidiomycota;Agaricomycotina;Agaricomycetes;Agaricomycetidae;Boletales;environmental samples
OTU_1888	F02R11_Seq3780018	1	4296	0.0232775	NA	not-targeted_group	98.9	Eukaryota;Fungi;Dikarya;Basidiomycota;Agaricomycotina;Agaricomycetes;Agaricomycetidae;Boletales;environmental samples
OTU_788	F01R02_Seq8843055	0	266	0	NA	not-targeted_group	85.7	Eukaryota;Fungi;Dikarya;Basidiomycota;Agaricomycotina;Agaricomycetes;Agaricomycetidae;Boletales;environmental samples
OTU_3935	F08R14_Seq3483993	0	11	0	NA	not-targeted_group	82.7	Eukaryota;Fungi;Dikarya;Basidiomycota;Agaricomycotina;Agaricomycetes;Agaricomycetidae;Boletales;environmental samples
OTU_2107	F11R06_Seq4656691	0	101	0	NA	not-targeted_group	96.6	Eukaryota;Fungi;Dikarya;Basidiomycota;Agaricomycotina;Agaricomycetes;Agaricomycetidae;Boletales;Suillineae;Rhizopogonaceae;Rhizopogon
OTU_2129	F03R07_Seq2966253	0	6	0	NA	not-targeted_group	81.9	Eukaryota;Fungi;Dikarya;Basidiomycota;Agaricomycotina;Agaricomycetes;Agaricomycetidae;Boletales;Suillineae;Rhizopogonaceae;Rhizopogon
OTU_1028	F03R07_Seq3716593	0	2	0	NA	not-targeted_group	80.4	Eukaryota;Fungi;Dikarya;Basidiomycota;Agaricomycotina;Agaricomycetes;Agaricomycetidae;Boletales;Suillineae;Rhizopogonaceae;Rhizopogon
OTU_2030	F13R10_Seq4295856	0	2	0	NA	not-targeted_group	82.6	Eukaryota;Fungi;Dikarya;Basidiomycota;Agaricomycotina;Agaricomycetes;Auriculariales;Auriculariaceae;Auricularia
OTU_4160	F04R03_Seq6764843	0	902	0	NA	not-targeted_group	69.4	Eukaryota;Fungi;Dikarya;Basidiomycota;Agaricomycotina;Agaricomycetes;Auriculariales;Hyaloriaceae;Tremiscus;
OTU_3417	F01R01_Seq102872	2	734	0.27248	NA	not-targeted_group	67.1	Eukaryota;Fungi;Dikarya;Basidiomycota;Agaricomycotina;Agaricomycetes;Cantharellales;Botryobasidiaceae;Botryobasidium;
OTU_1717	F01R02_Seq113191	0	254	0	NA	not-targeted_group	77.6	Eukaryota;Fungi;Dikarya;Basidiomycota;Agaricomycotina;Agaricomycetes;Cantharellales;Ceratobasidiaceae;Ceratobasidium;
OTU_538	F09R08_Seq5942894	0	78	0	NA	not-targeted_group	98.1	Eukaryota;Fungi;Dikarya;Basidiomycota;Agaricomycotina;Agaricomycetes;Cantharellales;Hydnaceae;Hydnum;
OTU_671	F09R09_Seq1429259	0	351	0	NA	not-targeted_group	76.7	Eukaryota;Fungi;Dikarya;Basidiomycota;Agaricomycotina;Agaricomycetes;Corticiales;Corticiaceae;Hyphodontia
OTU_3168	F11R09_Seq1891983	0	6	0	NA	not-targeted_group	75.3	Eukaryota;Fungi;Dikarya;Basidiomycota;Agaricomycotina;Agaricomycetes;Corticiales;Corticiaceae;Hyphodontia
OTU_3825	F13R10_Seq2903621	0	2	0	NA	not-targeted_group	96.6	Eukaryota;Fungi;Dikarya;Basidiomycota;Agaricomycotina;Agaricomycetes;Corticiales;Corticiaceae;Hyphodontia
OTU_4269	F01R02_Seq152138	0	2095	0	NA	not-targeted_group	75.8	Eukaryota;Fungi;Dikarya;Basidiomycota;Agaricomycotina;Agaricomycetes;Corticiales;Corticiaceae;Hyphodontia
OTU_3288	F12R12_Seq1102572	0	58	0	NA	not-targeted_group	84.2	Eukaryota;Fungi;Dikarya;Basidiomycota;Agaricomycotina;Agaricomycetes;Corticiales;Corticiaceae;Hyphodontia
OTU_806	F04R08_Seq8579746	5	6531	0.076558	NA	not-targeted_group	86.7	Eukaryota;Fungi;Dikarya;Basidiomycota;Agaricomycotina;Agaricomycetes;Corticiales;Corticiaceae;Sistotrema;
OTU_691	F12R02_Seq133090	0	10	0	NA	not-targeted_group	87.2	Eukaryota;Fungi;Dikarya;Basidiomycota;Agaricomycotina;Agaricomycetes;Gloeophyllales;Gloeophyllaceae
OTU_199	F11R07_Seq1363161	0	5	0	NA	not-targeted_group	88.3	Eukaryota;Fungi;Dikarya;Basidiomycota;Agaricomycotina;Agaricomycetes;Gloeophyllales;Gloeophyllaceae;Gloeophyllum;
OTU_3015	F13R15_Seq4192831	1	2	50	blank_correction	not-targeted_group	85.7	Eukaryota;Fungi;Dikarya;Basidiomycota;Agaricomycotina;Agaricomycetes;Gloeophyllales;Gloeophyllaceae;Gloeophyllum;
OTU_4207	F12R10_Seq8031398	0	31	0	NA	not-targeted_group	68.6	Eukaryota;Fungi;Dikarya;Basidiomycota;Agaricomycotina;Agaricomycetes;Gloeophyllales;Gloeophyllaceae;Neolentinus
OTU_2755	F08R03_Seq5684031	0	575	0	NA	not-targeted_group	71.5	Eukaryota;Fungi;Dikarya;Basidiomycota;Agaricomycotina;Agaricomycetes;Polyporales
OTU_1203	F02R13_Seq1183827	0	45	0	NA	not-targeted_group	85.5	Eukaryota;Fungi;Dikarya;Basidiomycota;Agaricomycotina;Agaricomycetes;Polyporales;Ceriporia;
OTU_3541	F02R08_Seq574166	0	306	0	NA	not-targeted_group	67.5	Eukaryota;Fungi;Dikarya;Basidiomycota;Agaricomycotina;Agaricomycetes;Polyporales;environmental samples;
OTU_1365	F03R07_Seq1344569	0	46	0	NA	not-targeted_group	88.4	Eukaryota;Fungi;Dikarya;Basidiomycota;Agaricomycotina;Agaricomycetes;Polyporales;Lachnocladiaceae;Scytinostroma
OTU_3585	F03R01_Seq6953579	266	3	8866.67	blank_correction	not-targeted_group	98.1	Eukaryota;Fungi;Dikarya;Basidiomycota;Agaricomycotina;Agaricomycetes;Polyporales;Lachnocladiaceae;Scytinostroma
OTU_1137	F02R10_Seq5375843	0	208	0	NA	not-targeted_group	69.8	Eukaryota;Fungi;Dikarya;Basidiomycota;Agaricomycotina;Agaricomycetes;Polyporales;Sparassidaceae;Sparassis
OTU_1774	F10R10_Seq2300254	0	12	0	NA	not-targeted_group	73.9	Eukaryota;Fungi;Dikarya;Basidiomycota;Agaricomycotina;Agaricomycetes;Polyporales;Sparassidaceae;Sparassis
OTU_2859	F05R13_Seq1789749	0	5	0	NA	not-targeted_group	79.2	Eukaryota;Fungi;Dikarya;Basidiomycota;Agaricomycotina;Agaricomycetes;Polyporales;Sparassidaceae;Sparassis
OTU_1578	F10R10_Seq1126089	0	293	0	NA	not-targeted_group	68.4	Eukaryota;Fungi;Dikarya;Basidiomycota;Agaricomycotina;Agaricomycetes;Polyporales;Sparassidaceae;Sparassis
OTU_904	F03R07_Seq5443163	0	5	0	NA	not-targeted_group	67.7	Eukaryota;Fungi;Dikarya;Basidiomycota;Agaricomycotina;Agaricomycetes;Polyporales;Sparassidaceae;Sparassis
OTU_962	F03R07_Seq1469991	0	20	0	NA	not-targeted_group	70.0	Eukaryota;Fungi;Dikarya;Basidiomycota;Agaricomycotina;Agaricomycetes;Polyporales;Trametes
OTU_1601	F03R07_Seq1981224	0	24	0	NA	not-targeted_group	86.7	Eukaryota;Fungi;Dikarya;Basidiomycota;Agaricomycotina;Agaricomycetes;Russulales;Albatrellaceae;Albatrellus;
OTU_1764	F02R09_Seq2893034	198	705	28.0851	blank_correction	not-targeted_group	95.8	Eukaryota;Fungi;Dikarya;Basidiomycota;Agaricomycotina;Agaricomycetes;Russulales;Peniophoraceae;Peniophora
OTU_2010	F12R11_Seq198064	9	2066	0.435624	NA	not-targeted_group	96.2	Eukaryota;Fungi;Dikarya;Basidiomycota;Agaricomycotina;Agaricomycetes;Russulales;Russulaceae
OTU_1932	F02R11_Seq1322923	1	1152	0.0868056	NA	not-targeted_group	97.3	Eukaryota;Fungi;Dikarya;Basidiomycota;Agaricomycotina;Agaricomycetes;Russulales;Russulaceae;Lactarius
OTU_4252	F07R06_Seq2664675	1	141	0.70922	NA	not-targeted_group	87.5	Eukaryota;Fungi;Dikarya;Basidiomycota;Agaricomycotina;Agaricomycetes;Sebacinales;Sebacinaceae;Craterocolla;
OTU_2222	F01R02_Seq119495	1	615	0.162602	NA	not-targeted_group	87.9	Eukaryota;Fungi;Dikarya;Basidiomycota;Agaricomycotina;Agaricomycetes;Sebacinales;Sebacinaceae;Craterocolla;
OTU_156	F06R11_Seq1417914	0	63	0	NA	not-targeted_group	83.8	Eukaryota;Fungi;Dikarya;Basidiomycota;Agaricomycotina;Agaricomycetes;Sebacinales;Sebacinaceae;Craterocolla;
OTU_924	F01R04_Seq6238726	0	3	0	NA	not-targeted_group	82.0	Eukaryota;Fungi;Dikarya;Basidiomycota;Agaricomycotina;Agaricomycetes;Sebacinales;Sebacinaceae;Craterocolla;
OTU_2858	F03R07_Seq169138	0	35	0	NA	not-targeted_group	83.8	Eukaryota;Fungi;Dikarya;Basidiomycota;Agaricomycotina;Agaricomycetes;Sebacinales;Sebacinaceae;Craterocolla;
OTU_2716	F02R05_Seq4815421	0	22	0	NA	not-targeted_group	81.9	Eukaryota;Fungi;Dikarya;Basidiomycota;Agaricomycotina;Agaricomycetes;Sebacinales;Sebacinaceae;Craterocolla;
OTU_3985	F06R15_Seq7043904	0	2	0	NA	not-targeted_group	84.5	Eukaryota;Fungi;Dikarya;Basidiomycota;Agaricomycotina;Agaricomycetes;Sebacinales;Sebacinaceae;Craterocolla;
OTU_622	F05R13_Seq1553513	0	263	0	NA	not-targeted_group	68.7	Eukaryota;Fungi;Dikarya;Basidiomycota;Agaricomycotina;Agaricomycetes;Sebacinales;Sebacinaceae;Craterocolla;
OTU_121	F06R15_Seq3496823	0	67	0	NA	not-targeted_group	70.1	Eukaryota;Fungi;Dikarya;Basidiomycota;Agaricomycotina;Agaricomycetes;Sebacinales;Sebacinaceae;Craterocolla;
OTU_724	F01R02_Seq1278607	2	738	0.271003	NA	not-targeted_group	70.1	Eukaryota;Fungi;Dikarya;Basidiomycota;Agaricomycotina;Agaricomycetes;Sebacinales;Sebacinaceae;Sebacina;
OTU_309	F11R06_Seq194061	1	3323	0.0300933	NA	not-targeted_group	68.4	Eukaryota;Fungi;Dikarya;Basidiomycota;Agaricomycotina;Agaricomycetes;Sebacinales;Sebacinaceae;Sebacina;
OTU_2257	F13R10_Seq2940110	0	2	0	NA	not-targeted_group	68.5	Eukaryota;Fungi;Dikarya;Basidiomycota;Agaricomycotina;Agaricomycetes;Sebacinales;Sebacinaceae;Sebacina;
OTU_2161	F05R02_Seq7729677	0	38	0	NA	not-targeted_group	86.4	Eukaryota;Fungi;Dikarya;Basidiomycota;Agaricomycotina;Agaricomycetes;Sebacinales;Sebacinaceae;Sebacina;
OTU_3428	F12R14_Seq4240387	0	2	0	NA	not-targeted_group	77.7	Eukaryota;Fungi;Dikarya;Basidiomycota;Agaricomycotina;Agaricomycetes;Sebacinales;Sebacinaceae;Sebacina;
OTU_1814	F03R07_Seq7820679	0	141	0	NA	not-targeted_group	85.3	Eukaryota;Fungi;Dikarya;Basidiomycota;Agaricomycotina;Agaricomycetes;Sebacinales;Sebacinaceae;Sebacina;
OTU_1205	F11R02_Seq6887357	0	3	0	NA	not-targeted_group	76.4	Eukaryota;Fungi;Dikarya;Basidiomycota;Agaricomycotina;Agaricomycetes;Thelephorales;Thelephoraceae;Thelephora;
OTU_4525	F09R08_Seq7106735	1	385	0.25974	NA	not-targeted_group	89.4	Eukaryota;Fungi;Dikarya;Basidiomycota;Agaricomycotina;Dacrymycetes;Dacrymycetales;Dacrymycetaceae;Dacrymyces;
OTU_1602	F05R13_Seq1888347	0	90	0	NA	not-targeted_group	89.0	Eukaryota;Fungi;Dikarya;Basidiomycota;Agaricomycotina;Dacrymycetes;Dacrymycetales;Dacrymycetaceae;Dacrymyces;
OTU_1260	F03R07_Seq7539287	0	2	0	NA	not-targeted_group	90.2	Eukaryota;Fungi;Dikarya;Basidiomycota;Agaricomycotina;Dacrymycetes;Dacrymycetales;Dacrymycetaceae;Dacrymyces;
OTU_1856	F13R10_Seq7449951	0	6	0	NA	not-targeted_group	83.0	Eukaryota;Fungi;Dikarya;Basidiomycota;Agaricomycotina;Dacrymycetes;Dacrymycetales;Dacrymycetaceae;Dacrymyces;
OTU_2684	F04R09_Seq3082961	1	4	25	blank_correction	not-targeted_group	79.9	Eukaryota;Fungi;Dikarya;Basidiomycota;Agaricomycotina;Dacrymycetes;Dacrymycetales;Dacrymycetaceae;Dacrymyces;
OTU_327	F05R13_Seq1468580	0	41	0	NA	not-targeted_group	68.3	Eukaryota;Fungi;Dikarya;Basidiomycota;Agaricomycotina;mitosporic Agaricomycotina;Marchandiomyces;
OTU_4271	F02R05_Seq1237242	1	110	0.909091	NA	not-targeted_group	99.6	Eukaryota;Fungi;Dikarya;Basidiomycota;Agaricomycotina;Tremellomycetes
OTU_1689	F05R02_Seq1314172	0	79	0	NA	not-targeted_group	88.2	Eukaryota;Fungi;Dikarya;Basidiomycota;Agaricomycotina;Tremellomycetes
OTU_348	F03R07_Seq1336748	0	64	0	NA	not-targeted_group	91.3	Eukaryota;Fungi;Dikarya;Basidiomycota;Agaricomycotina;Tremellomycetes
OTU_1146	F12R04_Seq3445530	0	3	0	NA	not-targeted_group	94.3	Eukaryota;Fungi;Dikarya;Basidiomycota;Agaricomycotina;Tremellomycetes;Cystofilobasidiales
OTU_2012	F04R08_Seq1026148	2	824	0.242718	NA	not-targeted_group	98.9	Eukaryota;Fungi;Dikarya;Basidiomycota;Agaricomycotina;Tremellomycetes;Cystofilobasidiales;Cystofilobasidiaceae;Xanthophyllomyces;
OTU_626	F04R05_Seq4389638	0	1	0	NA	not-targeted_group	93.2	Eukaryota;Fungi;Dikarya;Basidiomycota;Agaricomycotina;Tremellomycetes;environmental samples
OTU_1388	F01R02_Seq1594642	0	24	0	NA	not-targeted_group	88.3	Eukaryota;Fungi;Dikarya;Basidiomycota;Agaricomycotina;Tremellomycetes;environmental samples
OTU_942	F06R13_Seq8829000	0	2	0	NA	not-targeted_group	90.2	Eukaryota;Fungi;Dikarya;Basidiomycota;Agaricomycotina;Tremellomycetes;environmental samples
OTU_3193	F01R15_Seq4972882	0	76	0	NA	not-targeted_group	85.2	Eukaryota;Fungi;Dikarya;Basidiomycota;Agaricomycotina;Tremellomycetes;Filobasidiales;mitosporic Filobasidiales;Bullera;
OTU_2014	F04R08_Seq1643076	0	178	0	NA	not-targeted_group	98.9	Eukaryota;Fungi;Dikarya;Basidiomycota;Agaricomycotina;Tremellomycetes;Tremellales
OTU_1869	F12R07_Seq2020357	0	190	0	NA	not-targeted_group	92.2	Eukaryota;Fungi;Dikarya;Basidiomycota;Agaricomycotina;Tremellomycetes;Tremellales;environmental samples
OTU_479	F04R11_Seq7009726	1	1	100	blank_correction	not-targeted_group	86.1	Eukaryota;Fungi;Dikarya;Basidiomycota;Agaricomycotina;Tremellomycetes;Tremellales;environmental samples
OTU_1182	F03R05_Seq2854043	1	157	0.636943	NA	not-targeted_group	88.0	Eukaryota;Fungi;Dikarya;Basidiomycota;Agaricomycotina;Tremellomycetes;Tremellales;mitosporic Tremellales;Bullera;
OTU_3678	F02R15_Seq8412329	1	576	0.173611	NA	not-targeted_group	88.1	Eukaryota;Fungi;Dikarya;Basidiomycota;Agaricomycotina;Tremellomycetes;Tremellales;mitosporic Tremellales;Bullera;
OTU_392	F01R02_Seq2970187	0	31	0	NA	not-targeted_group	87.2	Eukaryota;Fungi;Dikarya;Basidiomycota;Agaricomycotina;Tremellomycetes;Tremellales;mitosporic Tremellales;Bullera;
OTU_3483	F13R10_Seq2073129	0	3	0	NA	not-targeted_group	84.2	Eukaryota;Fungi;Dikarya;Basidiomycota;Agaricomycotina;Tremellomycetes;Tremellales;mitosporic Tremellales;Cryptococcus
OTU_4373	F03R07_Seq7639048	0	6	0	NA	not-targeted_group	94.4	Eukaryota;Fungi;Dikarya;Basidiomycota;Agaricomycotina;Tremellomycetes;Tremellales;mitosporic Tremellales;Cryptococcus
OTU_776	F03R07_Seq684395	0	8	0	NA	not-targeted_group	91.0	Eukaryota;Fungi;Dikarya;Basidiomycota;Agaricomycotina;Tremellomycetes;Tremellales;mitosporic Tremellales;Dioszegia;
OTU_2918	F02R10_Seq1063272	0	115	0	NA	not-targeted_group	90.2	Eukaryota;Fungi;Dikarya;Basidiomycota;Agaricomycotina;Tremellomycetes;Tremellales;mitosporic Tremellales;Dioszegia;
OTU_1595	F03R02_Seq4788421	0	141	0	NA	not-targeted_group	94.0	Eukaryota;Fungi;Dikarya;Basidiomycota;Agaricomycotina;Tremellomycetes;Tremellales;mitosporic Tremellales;Hannaella;
OTU_4556	F02R11_Seq8566986	0	1	0	NA	not-targeted_group	82.6	Eukaryota;Fungi;Dikarya;Basidiomycota;Agaricomycotina;Tremellomycetes;Tremellales;mitosporic Tremellales;Hannaella;
OTU_2207	F03R07_Seq3489566	0	21	0	NA	not-targeted_group	86.1	Eukaryota;Fungi;Dikarya;Basidiomycota;Agaricomycotina;Tremellomycetes;Tremellales;mitosporic Tremellales;Hannaella;
OTU_672	F03R09_Seq2568922	1	1025	0.097561	NA	not-targeted_group	89.0	Eukaryota;Fungi;Dikarya;Basidiomycota;Agaricomycotina;Tremellomycetes;Tremellales;mitosporic Tremellales;Trichosporon
OTU_628	F02R10_Seq1945734	0	96	0	NA	not-targeted_group	78.8	Eukaryota;Fungi;Dikarya;Basidiomycota;Agaricomycotina;Tremellomycetes;Tremellales;mitosporic Tremellales;Trichosporon
OTU_4221	F08R15_Seq6383401	0	69	0	NA	not-targeted_group	91.7	Eukaryota;Fungi;Dikarya;Basidiomycota;Agaricomycotina;Tremellomycetes;Tremellales;Tremellaceae;Asterotremella
OTU_2552	F08R11_Seq4361439	2	62	3.22581	NA	not-targeted_group	88.6	Eukaryota;Fungi;Dikarya;Basidiomycota;Agaricomycotina;Tremellomycetes;Tremellales;Tremellaceae;environmental samples;
OTU_1791	F03R11_Seq6592001	0	2	0	NA	not-targeted_group	96.6	Eukaryota;Fungi;Dikarya;Basidiomycota;Agaricomycotina;Tremellomycetes;Tremellales;Tremellaceae;environmental samples;
OTU_1795	F08R15_Seq2775372	0	1	0	NA	not-targeted_group	96.6	Eukaryota;Fungi;Dikarya;Basidiomycota;Agaricomycotina;Tremellomycetes;Tremellales;Tremellaceae;environmental samples;
OTU_2525	F11R05_Seq3589617	2	8	25	blank_correction	not-targeted_group	91.3	Eukaryota;Fungi;Dikarya;Basidiomycota;Agaricomycotina;Tremellomycetes;Tremellales;Tremellaceae;environmental samples;
OTU_204	F01R10_Seq5353406	0	219	0	NA	not-targeted_group	89.8	Eukaryota;Fungi;Dikarya;Basidiomycota;Agaricomycotina;Tremellomycetes;Tremellales;Tremellaceae;Filobasidiella;Filobasidiella/Cryptococcus neoformans species complex;
OTU_4066	F14R05_Seq2643409	0	2	0	NA	not-targeted_group	70.4	Eukaryota;Fungi;Dikarya;Basidiomycota;Agaricomycotina;Tremellomycetes;Tremellales;Tremellaceae;Filobasidiella;Filobasidiella/Cryptococcus neoformans species complex;
OTU_2681	F05R13_Seq2021260	0	7	0	NA	not-targeted_group	84.6	Eukaryota;Fungi;Dikarya;Basidiomycota;Agaricomycotina;Tremellomycetes;Tremellales;Tremellaceae;Tremella
OTU_4082	F07R08_Seq3448239	0	181	0	NA	not-targeted_group	85.1	Eukaryota;Fungi;Dikarya;Basidiomycota;Agaricomycotina;Tremellomycetes;Tremellales;Tremellaceae;Tremella
OTU_2790	F09R12_Seq323964	0	24	0	NA	not-targeted_group	90.9	Eukaryota;Fungi;Dikarya;Basidiomycota;Agaricomycotina;Tremellomycetes;Tremellales;Tremellaceae;Trimorphomyces
OTU_4002	F03R07_Seq102552	0	79	0	NA	not-targeted_group	90.4	Eukaryota;Fungi;Dikarya;Basidiomycota;Agaricomycotina;Tremellomycetes;Tremellomycetidae incertae sedis;Cryptococcus
OTU_2673	F03R07_Seq3487006	0	29	0	NA	not-targeted_group	84.6	Eukaryota;Fungi;Dikarya;Basidiomycota;Basidiomycota incertae sedis;Entorrhizomycetes;Entorrhizales;Entorrhizaceae;Entorrhiza;
OTU_860	F06R11_Seq5092819	1	147	0.680272	NA	not-targeted_group	98.9	Eukaryota;Fungi;Dikarya;Basidiomycota;environmental samples
OTU_3904	F03R03_Seq7327795	5	5116	0.0977326	NA	not-targeted_group	91.0	Eukaryota;Fungi;Dikarya;Basidiomycota;environmental samples
OTU_3004	F03R07_Seq1390949	0	24	0	NA	not-targeted_group	93.2	Eukaryota;Fungi;Dikarya;Basidiomycota;environmental samples
OTU_3012	F03R02_Seq4171924	0	22	0	NA	not-targeted_group	89.1	Eukaryota;Fungi;Dikarya;Basidiomycota;Pucciniomycotina;Cystobasidiomycetes;Erythrobasidiales;Erythrobasidiaceae
OTU_139	F01R10_Seq680164	1	112	0.892857	NA	not-targeted_group	99.2	Eukaryota;Fungi;Dikarya;Basidiomycota;Pucciniomycotina;Cystobasidiomycetes;Erythrobasidiales;Erythrobasidiaceae;Rhodotorula
OTU_1588	F14R07_Seq8560067	3	1875	0.16	NA	not-targeted_group	96.2	Eukaryota;Fungi;Dikarya;Basidiomycota;Pucciniomycotina;Microbotryomycetes
OTU_277	F03R12_Seq4890087	0	188	0	NA	not-targeted_group	95.5	Eukaryota;Fungi;Dikarya;Basidiomycota;Pucciniomycotina;Microbotryomycetes
OTU_2882	F05R05_Seq2790125	1	1	100	blank_correction	not-targeted_group	90.2	Eukaryota;Fungi;Dikarya;Basidiomycota;Pucciniomycotina;Microbotryomycetes;Leucosporidiales;Mastigobasidium;
OTU_3477	F09R06_Seq1930973	0	1	0	NA	not-targeted_group	90.2	Eukaryota;Fungi;Dikarya;Basidiomycota;Pucciniomycotina;Microbotryomycetes;Microbotryales
OTU_3143	F05R07_Seq7297639	2	1	200	blank_correction	not-targeted_group	94.3	Eukaryota;Fungi;Dikarya;Basidiomycota;Pucciniomycotina;Microbotryomycetes;Microbotryomycetes incertae sedis;Colacogloea
OTU_1110	F03R07_Seq2763293	0	694	0	NA	not-targeted_group	100.0	Eukaryota;Fungi;Dikarya;Basidiomycota;Pucciniomycotina;Microbotryomycetes;Microbotryomycetes incertae sedis;mitosporic Microbotryomycetidae incertae sedis;Sporobolomyces
OTU_2435	F01R01_Seq1106341	1	1080	0.0925926	NA	not-targeted_group	99.6	Eukaryota;Fungi;Dikarya;Basidiomycota;Pucciniomycotina;Pucciniomycetes;Pucciniales
OTU_345	F14R01_Seq5181023	0	2	0	NA	not-targeted_group	95.5	Eukaryota;Fungi;Dikarya;Basidiomycota;Pucciniomycotina;Pucciniomycetes;Pucciniales
OTU_1256	F01R06_Seq985084	3	303	0.990099	NA	not-targeted_group	68.6	Eukaryota;Fungi;Dikarya;Basidiomycota;Pucciniomycotina;Pucciniomycetes;Pucciniales;Cronartiaceae;Endocronartium
OTU_1820	F05R13_Seq8773528	3	737	0.407056	NA	not-targeted_group	69.9	Eukaryota;Fungi;Dikarya;Basidiomycota;Pucciniomycotina;Pucciniomycetes;Pucciniales;Cronartiaceae;Endocronartium
OTU_2825	F12R12_Seq340534	0	15	0	NA	not-targeted_group	86.4	Eukaryota;Fungi;Dikarya;Basidiomycota;Pucciniomycotina;Pucciniomycetes;Pucciniales;Melampsoraceae;Melampsora;
OTU_4495	F11R09_Seq2242188	0	38	0	NA	not-targeted_group	99.6	Eukaryota;Fungi;Dikarya;Basidiomycota;Pucciniomycotina;Pucciniomycetes;Pucciniales;Melampsoraceae;Melampsora;
OTU_1624	F04R08_Seq3870376	0	3	0	NA	not-targeted_group	70.6	Eukaryota;Fungi;Dikarya;Basidiomycota;Pucciniomycotina;Pucciniomycetes;Pucciniales;Phragmidiaceae;Frommeella;
OTU_4399	F02R11_Seq1307841	0	310	0	NA	not-targeted_group	88.8	Eukaryota;Fungi;Dikarya;Basidiomycota;Ustilaginomycotina;Exobasidiomycetes;Exobasidiales;Exobasidiaceae;Exobasidium
OTU_4441	F03R15_Seq128442	0	555	0	NA	not-targeted_group	89.9	Eukaryota;Fungi;Dikarya;Basidiomycota;Ustilaginomycotina;Exobasidiomycetes;Exobasidiales;Exobasidiaceae;Exobasidium
OTU_1747	F05R06_Seq190663	0	112	0	NA	not-targeted_group	90.6	Eukaryota;Fungi;Dikarya;Basidiomycota;Ustilaginomycotina;Exobasidiomycetes;Exobasidiales;Exobasidiaceae;Exobasidium
OTU_1670	F03R14_Seq5958925	0	290	0	NA	not-targeted_group	88.6	Eukaryota;Fungi;Dikarya;Basidiomycota;Ustilaginomycotina;Exobasidiomycetes;Exobasidiales;Graphiolaceae;Graphiola;
OTU_2503	F01R02_Seq7009415	0	531	0	NA	not-targeted_group	87.4	Eukaryota;Fungi;Dikarya;Basidiomycota;Ustilaginomycotina;Exobasidiomycetes;Exobasidiales;Graphiolaceae;Graphiola;
OTU_3081	F01R10_Seq2716447	0	59	0	NA	not-targeted_group	89.8	Eukaryota;Fungi;Dikarya;Basidiomycota;Ustilaginomycotina;Exobasidiomycetes;Exobasidiales;Graphiolaceae;Graphiola;
OTU_4477	F11R03_Seq2584028	0	33	0	NA	not-targeted_group	91.1	Eukaryota;Fungi;Dikarya;Basidiomycota;Ustilaginomycotina;Exobasidiomycetes;Georgefischeriales;Tilletiariaceae;mitosporic Tilletiariaceae;Tilletiopsis
OTU_897	F01R02_Seq1508563	0	295	0	NA	not-targeted_group	84.2	Eukaryota;Fungi;Dikarya;Basidiomycota;Ustilaginomycotina;Exobasidiomycetes;Georgefischeriales;Tilletiariaceae;mitosporic Tilletiariaceae;Tilletiopsis
OTU_512	F11R03_Seq6455723	1	258	0.387597	NA	not-targeted_group	89.0	Eukaryota;Fungi;Dikarya;Basidiomycota;Ustilaginomycotina;Exobasidiomycetes;Georgefischeriales;Tilletiariaceae;Tilletiaria
OTU_4241	F13R10_Seq6873072	0	3	0	NA	not-targeted_group	88.3	Eukaryota;Fungi;Dikarya;Basidiomycota;Ustilaginomycotina;Exobasidiomycetes;Georgefischeriales;Tilletiariaceae;Tilletiaria
OTU_2851	F05R02_Seq1694915	0	40	0	NA	not-targeted_group	87.1	Eukaryota;Fungi;Dikarya;Basidiomycota;Ustilaginomycotina;Exobasidiomycetes;Malasseziales;Malasseziaceae;Malassezia;
OTU_411	F02R04_Seq2303049	1	1	100	blank_correction	not-targeted_group	77.0	Eukaryota;Fungi;Dikarya;Basidiomycota;Ustilaginomycotina;Exobasidiomycetes;Tilletiales;Tilletiaceae;Tilletia;
OTU_1872	F10R03_Seq6746368	1	20	5	NA	not-targeted_group	83.6	Eukaryota;Fungi;environmental samples
OTU_648	F13R05_Seq1362841	1	26	3.84615	NA	not-targeted_group	90.6	Eukaryota;Fungi;environmental samples
OTU_2354	F02R05_Seq1933530	1	51	1.96078	NA	not-targeted_group	93.9	Eukaryota;Fungi;environmental samples
OTU_2879	F12R13_Seq3081726	1	62	1.6129	NA	not-targeted_group	77.9	Eukaryota;Fungi;environmental samples
OTU_1017	F05R10_Seq4336049	2	208	0.961538	NA	not-targeted_group	98.1	Eukaryota;Fungi;environmental samples
OTU_4211	F13R11_Seq3144385	51	5633	0.905379	NA	not-targeted_group	97.0	Eukaryota;Fungi;environmental samples
OTU_4535	F07R06_Seq1971271	1	138	0.724638	NA	not-targeted_group	93.5	Eukaryota;Fungi;environmental samples
OTU_4171	F01R02_Seq2402857	3	470	0.638298	NA	not-targeted_group	91.3	Eukaryota;Fungi;environmental samples
OTU_4052	F01R02_Seq1700942	2	370	0.540541	NA	not-targeted_group	97.7	Eukaryota;Fungi;environmental samples
OTU_4287	F03R05_Seq3323351	1	242	0.413223	NA	not-targeted_group	89.5	Eukaryota;Fungi;environmental samples
OTU_2669	F06R01_Seq6617478	1	252	0.396825	NA	not-targeted_group	93.5	Eukaryota;Fungi;environmental samples
OTU_1991	F15R15_Seq8858729	2	648	0.308642	NA	not-targeted_group	97.0	Eukaryota;Fungi;environmental samples
OTU_1677	F06R05_Seq1306018	1	340	0.294118	NA	not-targeted_group	97.7	Eukaryota;Fungi;environmental samples
OTU_791	F02R01_Seq353352	2	849	0.235571	NA	not-targeted_group	94.4	Eukaryota;Fungi;environmental samples
OTU_242	F02R14_Seq3465114	7	3073	0.22779	NA	not-targeted_group	98.5	Eukaryota;Fungi;environmental samples
OTU_4385	F01R02_Seq1205112	1	451	0.221729	NA	not-targeted_group	87.7	Eukaryota;Fungi;environmental samples
OTU_1173	F05R15_Seq1720127	11	6562	0.167632	NA	not-targeted_group	96.7	Eukaryota;Fungi;environmental samples
OTU_2562	F01R13_Seq1249605	1	624	0.160256	NA	not-targeted_group	91.7	Eukaryota;Fungi;environmental samples
OTU_2102	F01R02_Seq1060731	1	671	0.149031	NA	not-targeted_group	89.1	Eukaryota;Fungi;environmental samples
OTU_2896	F02R05_Seq7762524	1	685	0.145985	NA	not-targeted_group	85.1	Eukaryota;Fungi;environmental samples
OTU_2163	F04R03_Seq186720	3	2063	0.145419	NA	not-targeted_group	88.3	Eukaryota;Fungi;environmental samples
OTU_4433	F14R05_Seq2521712	42	30777	0.136466	NA	not-targeted_group	92.1	Eukaryota;Fungi;environmental samples
OTU_534	F01R02_Seq1230495	2	1520	0.131579	NA	not-targeted_group	87.9	Eukaryota;Fungi;environmental samples
OTU_824	F01R07_Seq3426013	1	860	0.116279	NA	not-targeted_group	80.6	Eukaryota;Fungi;environmental samples
OTU_3458	F01R02_Seq100595	2	2193	0.0911993	NA	not-targeted_group	88.7	Eukaryota;Fungi;environmental samples
OTU_1952	F07R06_Seq5432966	0	6	0	NA	not-targeted_group	93.6	Eukaryota;Fungi;environmental samples
OTU_3890	F11R01_Seq233155	0	2	0	NA	not-targeted_group	91.3	Eukaryota;Fungi;environmental samples
OTU_49	F09R08_Seq1118889	0	263	0	NA	not-targeted_group	92.1	Eukaryota;Fungi;environmental samples
OTU_2174	F01R11_Seq6037613	0	1197	0	NA	not-targeted_group	86.0	Eukaryota;Fungi;environmental samples
OTU_2291	F05R02_Seq1136622	0	104	0	NA	not-targeted_group	86.1	Eukaryota;Fungi;environmental samples
OTU_2309	F05R13_Seq1019538	0	118	0	NA	not-targeted_group	98.9	Eukaryota;Fungi;environmental samples
OTU_3421	F05R13_Seq1451636	0	58	0	NA	not-targeted_group	98.1	Eukaryota;Fungi;environmental samples
OTU_3797	F07R07_Seq1967362	0	1774	0	NA	not-targeted_group	89.2	Eukaryota;Fungi;environmental samples
OTU_1491	F02R13_Seq4517618	0	3	0	NA	not-targeted_group	94.0	Eukaryota;Fungi;environmental samples
OTU_861	F01R02_Seq1058008	0	84	0	NA	not-targeted_group	82.9	Eukaryota;Fungi;environmental samples
OTU_3254	F02R02_Seq632999	0	131	0	NA	not-targeted_group	95.5	Eukaryota;Fungi;environmental samples
OTU_89	F09R10_Seq923838	0	4	0	NA	not-targeted_group	95.1	Eukaryota;Fungi;environmental samples
OTU_749	F07R10_Seq6916618	0	10	0	NA	not-targeted_group	98.5	Eukaryota;Fungi;environmental samples
OTU_2817	F14R05_Seq427917	0	4	0	NA	not-targeted_group	89.0	Eukaryota;Fungi;environmental samples
OTU_2517	F03R07_Seq4582664	0	2	0	NA	not-targeted_group	87.1	Eukaryota;Fungi;environmental samples
OTU_3663	F09R02_Seq3716924	0	270	0	NA	not-targeted_group	89.7	Eukaryota;Fungi;environmental samples
OTU_657	F14R15_Seq2073301	0	6	0	NA	not-targeted_group	61.9	Eukaryota;Fungi;environmental samples
OTU_3652	F03R03_Seq4783106	0	18	0	NA	not-targeted_group	96.6	Eukaryota;Fungi;environmental samples
OTU_1810	F02R07_Seq2942683	0	1	0	NA	not-targeted_group	94.0	Eukaryota;Fungi;environmental samples
OTU_3125	F09R08_Seq2666764	0	2	0	NA	not-targeted_group	82.7	Eukaryota;Fungi;environmental samples
OTU_1841	F14R13_Seq8558383	0	6	0	NA	not-targeted_group	95.1	Eukaryota;Fungi;environmental samples
OTU_1501	F06R13_Seq6870349	0	1957	0	NA	not-targeted_group	93.3	Eukaryota;Fungi;environmental samples
OTU_3211	F02R04_Seq3724296	0	63	0	NA	not-targeted_group	90.6	Eukaryota;Fungi;environmental samples
OTU_880	F13R10_Seq4212416	0	16	0	NA	not-targeted_group	89.1	Eukaryota;Fungi;environmental samples
OTU_3504	F01R02_Seq1754172	0	42	0	NA	not-targeted_group	92.1	Eukaryota;Fungi;environmental samples
OTU_2682	F05R11_Seq6009007	0	21	0	NA	not-targeted_group	94.0	Eukaryota;Fungi;environmental samples
OTU_3648	F12R02_Seq4836988	0	5	0	NA	not-targeted_group	89.4	Eukaryota;Fungi;environmental samples
OTU_4573	F13R10_Seq1631927	0	4	0	NA	not-targeted_group	86.5	Eukaryota;Fungi;environmental samples
OTU_3994	F05R13_Seq6286560	0	1	0	NA	not-targeted_group	93.6	Eukaryota;Fungi;environmental samples
OTU_769	F04R01_Seq7911402	0	162	0	NA	not-targeted_group	86.9	Eukaryota;Fungi;environmental samples
OTU_1616	F05R05_Seq5264475	0	24	0	NA	not-targeted_group	93.6	Eukaryota;Fungi;environmental samples
OTU_2629	F05R05_Seq631091	0	1	0	NA	not-targeted_group	77.7	Eukaryota;Fungi;environmental samples
OTU_2438	F05R05_Seq8551258	0	13	0	NA	not-targeted_group	86.4	Eukaryota;Fungi;environmental samples
OTU_2665	F03R07_Seq2243640	0	41	0	NA	not-targeted_group	91.4	Eukaryota;Fungi;environmental samples
OTU_3656	F04R08_Seq1523509	0	301	0	NA	not-targeted_group	97.7	Eukaryota;Fungi;environmental samples
OTU_4494	F01R02_Seq1002246	0	394	0	NA	not-targeted_group	88.3	Eukaryota;Fungi;environmental samples
OTU_2293	F02R10_Seq1580361	0	60	0	NA	not-targeted_group	92.4	Eukaryota;Fungi;environmental samples
OTU_494	F04R08_Seq2534418	0	163	0	NA	not-targeted_group	97.0	Eukaryota;Fungi;environmental samples
OTU_3858	F03R05_Seq7846421	0	38	0	NA	not-targeted_group	92.1	Eukaryota;Fungi;environmental samples
OTU_1911	F08R10_Seq2118861	0	6	0	NA	not-targeted_group	83.8	Eukaryota;Fungi;environmental samples
OTU_914	F03R07_Seq3823558	0	40	0	NA	not-targeted_group	75.9	Eukaryota;Fungi;environmental samples
OTU_3851	F09R13_Seq7409830	0	10	0	NA	not-targeted_group	88.3	Eukaryota;Fungi;environmental samples
OTU_853	F09R08_Seq1845369	0	76	0	NA	not-targeted_group	90.2	Eukaryota;Fungi;environmental samples
OTU_1740	F14R05_Seq817198	0	35	0	NA	not-targeted_group	93.2	Eukaryota;Fungi;environmental samples
OTU_2536	F01R02_Seq1100461	0	908	0	NA	not-targeted_group	89.1	Eukaryota;Fungi;environmental samples
OTU_1868	F05R04_Seq8836278	0	36	0	NA	not-targeted_group	89.8	Eukaryota;Fungi;environmental samples
OTU_1577	F01R02_Seq6044857	0	366	0	NA	not-targeted_group	98.1	Eukaryota;Fungi;environmental samples
OTU_2856	F08R08_Seq4506696	0	381	0	NA	not-targeted_group	96.2	Eukaryota;Fungi;environmental samples
OTU_4454	F10R14_Seq79479	0	1	0	NA	not-targeted_group	89.8	Eukaryota;Fungi;environmental samples
OTU_3302	F03R06_Seq8084365	0	510	0	NA	not-targeted_group	89.0	Eukaryota;Fungi;environmental samples
OTU_3467	F02R02_Seq5446595	0	1	0	NA	not-targeted_group	89.9	Eukaryota;Fungi;environmental samples
OTU_3582	F02R13_Seq8493952	0	31	0	NA	not-targeted_group	83.4	Eukaryota;Fungi;environmental samples
OTU_2511	F02R13_Seq8514915	0	627	0	NA	not-targeted_group	83.9	Eukaryota;Fungi;environmental samples
OTU_5	F05R02_Seq1709677	0	11	0	NA	not-targeted_group	88.0	Eukaryota;Fungi;environmental samples
OTU_250	F05R05_Seq4224336	0	4	0	NA	not-targeted_group	85.1	Eukaryota;Fungi;environmental samples
OTU_4311	F03R02_Seq7744733	0	64	0	NA	not-targeted_group	90.0	Eukaryota;Fungi;environmental samples
OTU_3589	F05R06_Seq6955941	0	108	0	NA	not-targeted_group	90.5	Eukaryota;Fungi;environmental samples
OTU_3780	F01R07_Seq1024160	0	24	0	NA	not-targeted_group	94.1	Eukaryota;Fungi;environmental samples
OTU_1496	F01R02_Seq1001718	0	293	0	NA	not-targeted_group	69.7	Eukaryota;Fungi;environmental samples
OTU_26	F15R05_Seq7338660	0	1	0	NA	not-targeted_group	87.6	Eukaryota;Fungi;environmental samples
OTU_3026	F02R11_Seq3039322	0	1465	0	NA	not-targeted_group	95.5	Eukaryota;Fungi;environmental samples
OTU_873	F07R10_Seq218190	0	7	0	NA	not-targeted_group	95.5	Eukaryota;Fungi;environmental samples
OTU_3605	F10R10_Seq7893267	0	214	0	NA	not-targeted_group	95.8	Eukaryota;Fungi;environmental samples
OTU_2799	F10R13_Seq8339798	0	1	0	NA	not-targeted_group	86.5	Eukaryota;Fungi;environmental samples
OTU_3130	F03R10_Seq1415947	0	1	0	NA	not-targeted_group	86.0	Eukaryota;Fungi;environmental samples
OTU_3799	F01R14_Seq8758414	0	1	0	NA	not-targeted_group	90.5	Eukaryota;Fungi;environmental samples
OTU_3954	F01R10_Seq100002	0	331	0	NA	not-targeted_group	98.9	Eukaryota;Fungi;environmental samples
OTU_2847	F13R02_Seq7619862	1	1	100	blank_correction	not-targeted_group	93.6	Eukaryota;Fungi;environmental samples
OTU_2319	F01R04_Seq6815713	1	1	100	blank_correction	not-targeted_group	97.3	Eukaryota;Fungi;environmental samples
OTU_1581	F03R01_Seq8559694	1	1	100	blank_correction	not-targeted_group	74.7	Eukaryota;Fungi;environmental samples
OTU_3685	F13R13_Seq2415203	1	1	100	blank_correction	not-targeted_group	79.7	Eukaryota;Fungi;environmental samples
OTU_710	F10R06_Seq2048241	1	2	50	blank_correction	not-targeted_group	91.3	Eukaryota;Fungi;environmental samples
OTU_1896	F06R10_Seq6974392	1	3	33.3333	blank_correction	not-targeted_group	93.3	Eukaryota;Fungi;environmental samples
OTU_4531	F14R05_Seq6096181	1	3	33.3333	blank_correction	not-targeted_group	95.1	Eukaryota;Fungi;environmental samples
OTU_4455	F06R01_Seq3182794	1	5	20	blank_correction	not-targeted_group	88.0	Eukaryota;Fungi;environmental samples
OTU_3722	F03R07_Seq1826353	0	38	0	NA	not-targeted_group	91.4	Eukaryota;Fungi;Fungi incertae sedis;Basal fungal lineages;Entomophthoromycotina;Entomophthorales;Basidiobolaceae;Basidiobolus;
OTU_4206	F09R08_Seq7541573	0	1	0	NA	not-targeted_group	92.1	Eukaryota;Fungi;Fungi incertae sedis;Basal fungal lineages;Entomophthoromycotina;Entomophthorales;Basidiobolaceae;Basidiobolus;
OTU_1413	F01R10_Seq4679383	1	11	9.09091	NA	not-targeted_group	86.6	Eukaryota;Fungi;Fungi incertae sedis;Basal fungal lineages;Mucoromycotina;Endogonales;Endogonaceae;Endogone
OTU_2818	F03R02_Seq1863536	1	28	3.57143	NA	not-targeted_group	97.3	Eukaryota;Fungi;Fungi incertae sedis;Basal fungal lineages;Mucoromycotina;Endogonales;Endogonaceae;Endogone
OTU_1410	F07R06_Seq1442681	1	229	0.436681	NA	not-targeted_group	89.9	Eukaryota;Fungi;Fungi incertae sedis;Basal fungal lineages;Mucoromycotina;Endogonales;Endogonaceae;Endogone
OTU_2157	F01R14_Seq4528198	1	331	0.302115	NA	not-targeted_group	89.4	Eukaryota;Fungi;Fungi incertae sedis;Basal fungal lineages;Mucoromycotina;Endogonales;Endogonaceae;Endogone
OTU_101	F14R04_Seq6830866	0	2	0	NA	not-targeted_group	87.9	Eukaryota;Fungi;Fungi incertae sedis;Basal fungal lineages;Mucoromycotina;Endogonales;Endogonaceae;Endogone
OTU_2820	F03R07_Seq7171315	0	28	0	NA	not-targeted_group	88.3	Eukaryota;Fungi;Fungi incertae sedis;Basal fungal lineages;Mucoromycotina;Endogonales;Endogonaceae;Endogone
OTU_584	F01R13_Seq5132457	0	525	0	NA	not-targeted_group	91.3	Eukaryota;Fungi;Fungi incertae sedis;Basal fungal lineages;Mucoromycotina;Endogonales;Endogonaceae;Endogone
OTU_412	F13R15_Seq2609989	0	19	0	NA	not-targeted_group	89.9	Eukaryota;Fungi;Fungi incertae sedis;Basal fungal lineages;Mucoromycotina;Endogonales;Endogonaceae;Endogone
OTU_3334	F03R02_Seq3064863	0	2	0	NA	not-targeted_group	91.8	Eukaryota;Fungi;Fungi incertae sedis;Basal fungal lineages;Mucoromycotina;Endogonales;Endogonaceae;Endogone
OTU_4177	F08R09_Seq8842720	0	196	0	NA	not-targeted_group	89.5	Eukaryota;Fungi;Fungi incertae sedis;Basal fungal lineages;Mucoromycotina;Endogonales;Endogonaceae;Endogone
OTU_30	F01R03_Seq2742830	0	475	0	NA	not-targeted_group	93.6	Eukaryota;Fungi;Fungi incertae sedis;Basal fungal lineages;Mucoromycotina;Endogonales;Endogonaceae;Endogone
OTU_1000	F11R13_Seq4002255	1	1	100	blank_correction	not-targeted_group	89.8	Eukaryota;Fungi;Fungi incertae sedis;Basal fungal lineages;Mucoromycotina;Endogonales;Endogonaceae;Endogone
OTU_621	F01R05_Seq5230243	4	5	80	blank_correction	not-targeted_group	86.5	Eukaryota;Fungi;Fungi incertae sedis;Basal fungal lineages;Mucoromycotina;Endogonales;Endogonaceae;Endogone
OTU_4233	F02R07_Seq5395260	0	90	0	NA	not-targeted_group	96.6	Eukaryota;Fungi;Fungi incertae sedis;Basal fungal lineages;Mucoromycotina;Mortierellales;Mortierellaceae;Dissophora
OTU_3279	F01R14_Seq3204568	0	8	0	NA	not-targeted_group	91.3	Eukaryota;Fungi;Fungi incertae sedis;Basal fungal lineages;Mucoromycotina;Mortierellales;Mortierellaceae;unclassified Mortierellaceae
OTU_2305	F03R05_Seq1018748	1	1	100	blank_correction	not-targeted_group	89.1	Eukaryota;Fungi;Fungi incertae sedis;Basal fungal lineages;Mucoromycotina;Mortierellales;Mortierellaceae;unclassified Mortierellaceae
OTU_4259	F02R01_Seq1021537	1	1504	0.0664894	NA	not-targeted_group	72.2	Eukaryota;Fungi;Fungi incertae sedis;Basal fungal lineages;Mucoromycotina;Mucorales;Choanephoraceae;Blakeslea
OTU_2192	F05R13_Seq2040048	0	13	0	NA	not-targeted_group	99.3	Eukaryota;Fungi;Fungi incertae sedis;Basal fungal lineages;Mucoromycotina;Mucorales;Mucoraceae
OTU_2383	F03R07_Seq2633604	0	4	0	NA	not-targeted_group	73.9	Eukaryota;Fungi;Fungi incertae sedis;Basal fungal lineages;Mucoromycotina;Mucorales;Mucoraceae
OTU_3665	F04R08_Seq630545	0	888	0	NA	not-targeted_group	68.6	Eukaryota;Fungi;Fungi incertae sedis;Basal fungal lineages;Mucoromycotina;Mucorales;Mucoraceae;Mucor;
OTU_1915	F10R10_Seq415091	0	416	0	NA	not-targeted_group	94.4	Eukaryota;Fungi;Fungi incertae sedis;Basal fungal lineages;Mucoromycotina;Mucorales;Mucorales incertae sedis;Umbelopsis
OTU_3928	F03R07_Seq1140275	0	57	0	NA	not-targeted_group	98.1	Eukaryota;Fungi;Fungi incertae sedis;Basal fungal lineages;Mucoromycotina;Mucorales;Mucorales incertae sedis;Umbelopsis
OTU_4031	F06R11_Seq1063681	0	29	0	NA	not-targeted_group	95.7	Eukaryota;Fungi;Fungi incertae sedis;Basal fungal lineages;Mucoromycotina;Mucorales;Pilobolaceae;Pilaira;
OTU_1326	F01R02_Seq1597543	0	83	0	NA	not-targeted_group	74.2	Eukaryota;Fungi;Fungi incertae sedis;Basal fungal lineages;Mucoromycotina;Mucorales;Pilobolaceae;Pilobolus;
OTU_90	F06R15_Seq4987141	4	2817	0.141995	NA	not-targeted_group	68.1	Eukaryota;Fungi;Fungi incertae sedis;Basal fungal lineages;Mucoromycotina;Mucorales;Pilobolaceae;Utharomyces;
OTU_1213	F03R07_Seq1206682	0	16	0	NA	not-targeted_group	70.0	Eukaryota;Fungi;Fungi incertae sedis;Basal fungal lineages;Mucoromycotina;Mucorales;Pilobolaceae;Utharomyces;
OTU_149	F04R03_Seq1907735	1	918	0.108932	NA	not-targeted_group	72.2	Eukaryota;Fungi;Fungi incertae sedis;Basal fungal lineages;Mucoromycotina;Mucorales;Thamnidiaceae;Dicranophora;
OTU_3380	F01R03_Seq2245758	1	1087	0.0919963	NA	not-targeted_group	95.5	Eukaryota;Fungi;Fungi incertae sedis;Basal fungal lineages;Mucoromycotina;unclassified Mucoromycotina
OTU_2395	F12R10_Seq5576145	0	11	0	NA	not-targeted_group	97.0	Eukaryota;Fungi;Fungi incertae sedis;Basal fungal lineages;Mucoromycotina;unclassified Mucoromycotina
OTU_21	F02R02_Seq4351292	2	514	0.389105	NA	not-targeted_group	88.0	Eukaryota;Fungi;Glomeromycota
OTU_742	F15R15_Seq5964892	0	1	0	NA	not-targeted_group	87.2	Eukaryota;Fungi;Glomeromycota
OTU_1597	F03R09_Seq3339710	0	2	0	NA	not-targeted_group	81.6	Eukaryota;Fungi;Glomeromycota
OTU_4333	F01R13_Seq4150841	0	821	0	NA	not-targeted_group	91.9	Eukaryota;Fungi;Glomeromycota
OTU_465	F04R06_Seq8340498	0	164	0	NA	not-targeted_group	86.0	Eukaryota;Fungi;Glomeromycota;Glomeromycetes
OTU_2454	F14R12_Seq7636342	0	1	0	NA	not-targeted_group	90.2	Eukaryota;Fungi;Glomeromycota;Glomeromycetes
OTU_2720	F11R03_Seq369130	0	17	0	NA	not-targeted_group	89.8	Eukaryota;Fungi;Glomeromycota;Glomeromycetes
OTU_3256	F06R04_Seq7398615	1	157	0.636943	NA	not-targeted_group	82.3	Eukaryota;Fungi;Glomeromycota;Glomeromycetes;Archaeosporales;Ambisporaceae;Ambispora;
OTU_1055	F12R05_Seq6134594	3	1993	0.150527	NA	not-targeted_group	82.0	Eukaryota;Fungi;Glomeromycota;Glomeromycetes;Archaeosporales;Ambisporaceae;Ambispora;
OTU_549	F02R15_Seq3234593	129	100877	0.127879	NA	not-targeted_group	83.6	Eukaryota;Fungi;Glomeromycota;Glomeromycetes;Archaeosporales;Ambisporaceae;Ambispora;
OTU_1537	F09R08_Seq3433836	1	2428	0.0411862	NA	not-targeted_group	85.1	Eukaryota;Fungi;Glomeromycota;Glomeromycetes;Archaeosporales;Ambisporaceae;Ambispora;
OTU_1957	F01R09_Seq3374232	0	5	0	NA	not-targeted_group	81.6	Eukaryota;Fungi;Glomeromycota;Glomeromycetes;Archaeosporales;Ambisporaceae;Ambispora;
OTU_4004	F07R14_Seq1827443	0	1	0	NA	not-targeted_group	84.8	Eukaryota;Fungi;Glomeromycota;Glomeromycetes;Archaeosporales;Ambisporaceae;Ambispora;
OTU_99	F02R03_Seq8036999	0	443	0	NA	not-targeted_group	82.3	Eukaryota;Fungi;Glomeromycota;Glomeromycetes;Archaeosporales;Ambisporaceae;Ambispora;
OTU_1312	F15R09_Seq1212902	0	3	0	NA	not-targeted_group	74.1	Eukaryota;Fungi;Glomeromycota;Glomeromycetes;Archaeosporales;Ambisporaceae;Ambispora;
OTU_4091	F03R09_Seq6792859	0	2	0	NA	not-targeted_group	77.4	Eukaryota;Fungi;Glomeromycota;Glomeromycetes;Archaeosporales;Ambisporaceae;Ambispora;
OTU_1710	F02R13_Seq2790924	0	1058	0	NA	not-targeted_group	84.2	Eukaryota;Fungi;Glomeromycota;Glomeromycetes;Archaeosporales;Ambisporaceae;Ambispora;
OTU_3795	F01R05_Seq3563492	0	2	0	NA	not-targeted_group	84.6	Eukaryota;Fungi;Glomeromycota;Glomeromycetes;Archaeosporales;Ambisporaceae;Ambispora;
OTU_3169	F11R08_Seq2663973	0	1	0	NA	not-targeted_group	82.6	Eukaryota;Fungi;Glomeromycota;Glomeromycetes;Archaeosporales;Ambisporaceae;Ambispora;
OTU_1246	F06R13_Seq1549814	0	1	0	NA	not-targeted_group	87.6	Eukaryota;Fungi;Glomeromycota;Glomeromycetes;Archaeosporales;Ambisporaceae;Ambispora;
OTU_3486	F03R08_Seq5231896	1	1	100	blank_correction	not-targeted_group	86.5	Eukaryota;Fungi;Glomeromycota;Glomeromycetes;Archaeosporales;Ambisporaceae;Ambispora;
OTU_3848	F01R06_Seq2540594	2	4	50	blank_correction	not-targeted_group	83.8	Eukaryota;Fungi;Glomeromycota;Glomeromycetes;Archaeosporales;Ambisporaceae;Ambispora;
OTU_3165	F08R02_Seq6022193	12	14699	0.0816382	NA	not-targeted_group	84.1	Eukaryota;Fungi;Glomeromycota;Glomeromycetes;Archaeosporales;Geosiphonaceae;Geosiphon
OTU_4435	F08R14_Seq1488776	0	818	0	NA	not-targeted_group	84.1	Eukaryota;Fungi;Glomeromycota;Glomeromycetes;Archaeosporales;Geosiphonaceae;Geosiphon
OTU_65	F13R10_Seq149639	0	5	0	NA	not-targeted_group	83.1	Eukaryota;Fungi;Glomeromycota;Glomeromycetes;Archaeosporales;Geosiphonaceae;Geosiphon
OTU_2797	F05R13_Seq6757178	0	2	0	NA	not-targeted_group	91.0	Eukaryota;Fungi;Glomeromycota;Glomeromycetes;Archaeosporales;Geosiphonaceae;Geosiphon
OTU_2144	F02R13_Seq515135	0	1	0	NA	not-targeted_group	91.4	Eukaryota;Fungi;Glomeromycota;Glomeromycetes;Archaeosporales;Geosiphonaceae;Geosiphon
OTU_1610	F03R07_Seq2140926	0	58	0	NA	not-targeted_group	82.3	Eukaryota;Fungi;Glomeromycota;Glomeromycetes;Archaeosporales;Geosiphonaceae;Geosiphon
OTU_928	F01R02_Seq1241098	0	219	0	NA	not-targeted_group	84.8	Eukaryota;Fungi;Glomeromycota;Glomeromycetes;Archaeosporales;Geosiphonaceae;Geosiphon
OTU_1971	F14R07_Seq1029078	0	7	0	NA	not-targeted_group	88.7	Eukaryota;Fungi;Glomeromycota;Glomeromycetes;Archaeosporales;Geosiphonaceae;Geosiphon
OTU_4366	F02R08_Seq8677752	1	1	100	blank_correction	not-targeted_group	89.9	Eukaryota;Fungi;Glomeromycota;Glomeromycetes;Archaeosporales;Geosiphonaceae;Geosiphon
OTU_3205	F09R10_Seq7765449	1	3	33.3333	blank_correction	not-targeted_group	87.6	Eukaryota;Fungi;Glomeromycota;Glomeromycetes;Archaeosporales;Geosiphonaceae;Geosiphon
OTU_612	F03R01_Seq913564	2	183	1.0929	NA	not-targeted_group	91.9	Eukaryota;Fungi;Glomeromycota;Glomeromycetes;Diversisporales;Acaulosporaceae;Acaulospora;
OTU_4213	F03R07_Seq7741926	0	4	0	NA	not-targeted_group	98.5	Eukaryota;Fungi;Glomeromycota;Glomeromycetes;Diversisporales;Acaulosporaceae;Acaulospora;
OTU_1707	F01R02_Seq1559053	0	57	0	NA	not-targeted_group	72.8	Eukaryota;Fungi;Glomeromycota;Glomeromycetes;Diversisporales;Acaulosporaceae;Entrophospora;
OTU_2743	F11R05_Seq715746	1	17	5.88235	NA	not-targeted_group	86.6	Eukaryota;Fungi;Glomeromycota;Glomeromycetes;Diversisporales;Gigasporaceae;Gigaspora;
OTU_3521	F03R07_Seq2131920	1	20	5	NA	not-targeted_group	86.8	Eukaryota;Fungi;Glomeromycota;Glomeromycetes;Diversisporales;Gigasporaceae;Gigaspora;
OTU_236	F04R11_Seq1290148	1	76	1.31579	NA	not-targeted_group	91.4	Eukaryota;Fungi;Glomeromycota;Glomeromycetes;Diversisporales;Gigasporaceae;Gigaspora;
OTU_3921	F03R05_Seq1358190	1	90	1.11111	NA	not-targeted_group	88.3	Eukaryota;Fungi;Glomeromycota;Glomeromycetes;Diversisporales;Gigasporaceae;Gigaspora;
OTU_3166	F01R05_Seq625327	1	217	0.460829	NA	not-targeted_group	90.3	Eukaryota;Fungi;Glomeromycota;Glomeromycetes;Diversisporales;Gigasporaceae;Gigaspora;
OTU_1464	F04R10_Seq4970192	1	297	0.3367	NA	not-targeted_group	89.1	Eukaryota;Fungi;Glomeromycota;Glomeromycetes;Diversisporales;Gigasporaceae;Gigaspora;
OTU_2189	F08R03_Seq2235813	1	554	0.180505	NA	not-targeted_group	92.9	Eukaryota;Fungi;Glomeromycota;Glomeromycetes;Diversisporales;Gigasporaceae;Gigaspora;
OTU_1037	F01R03_Seq1041151	2	2030	0.0985222	NA	not-targeted_group	84.6	Eukaryota;Fungi;Glomeromycota;Glomeromycetes;Diversisporales;Gigasporaceae;Gigaspora;
OTU_3897	F10R15_Seq7438971	2	2748	0.0727802	NA	not-targeted_group	91.4	Eukaryota;Fungi;Glomeromycota;Glomeromycetes;Diversisporales;Gigasporaceae;Gigaspora;
OTU_831	F01R02_Seq1033409	2	3568	0.0560538	NA	not-targeted_group	89.5	Eukaryota;Fungi;Glomeromycota;Glomeromycetes;Diversisporales;Gigasporaceae;Gigaspora;
OTU_541	F03R07_Seq4198608	1	2220	0.045045	NA	not-targeted_group	92.2	Eukaryota;Fungi;Glomeromycota;Glomeromycetes;Diversisporales;Gigasporaceae;Gigaspora;
OTU_561	F12R12_Seq6396979	0	13	0	NA	not-targeted_group	90.3	Eukaryota;Fungi;Glomeromycota;Glomeromycetes;Diversisporales;Gigasporaceae;Gigaspora;
OTU_3826	F03R07_Seq5790669	0	36	0	NA	not-targeted_group	87.6	Eukaryota;Fungi;Glomeromycota;Glomeromycetes;Diversisporales;Gigasporaceae;Gigaspora;
OTU_4094	F13R10_Seq2632709	0	77	0	NA	not-targeted_group	90.0	Eukaryota;Fungi;Glomeromycota;Glomeromycetes;Diversisporales;Gigasporaceae;Gigaspora;
OTU_2098	F11R06_Seq1524883	0	10	0	NA	not-targeted_group	93.2	Eukaryota;Fungi;Glomeromycota;Glomeromycetes;Diversisporales;Gigasporaceae;Gigaspora;
OTU_964	F06R10_Seq6436222	0	2	0	NA	not-targeted_group	90.2	Eukaryota;Fungi;Glomeromycota;Glomeromycetes;Diversisporales;Gigasporaceae;Gigaspora;
OTU_2156	F01R07_Seq531043	0	248	0	NA	not-targeted_group	91.7	Eukaryota;Fungi;Glomeromycota;Glomeromycetes;Diversisporales;Gigasporaceae;Gigaspora;
OTU_1569	F03R07_Seq1052337	0	20	0	NA	not-targeted_group	84.6	Eukaryota;Fungi;Glomeromycota;Glomeromycetes;Diversisporales;Gigasporaceae;Gigaspora;
OTU_469	F12R02_Seq5330563	0	16	0	NA	not-targeted_group	80.7	Eukaryota;Fungi;Glomeromycota;Glomeromycetes;Diversisporales;Gigasporaceae;Gigaspora;
OTU_2276	F06R11_Seq1642596	0	38	0	NA	not-targeted_group	80.9	Eukaryota;Fungi;Glomeromycota;Glomeromycetes;Diversisporales;Gigasporaceae;Gigaspora;
OTU_4216	F03R07_Seq4321730	0	4	0	NA	not-targeted_group	82.8	Eukaryota;Fungi;Glomeromycota;Glomeromycetes;Diversisporales;Gigasporaceae;Gigaspora;
OTU_1627	F06R11_Seq1633527	0	110	0	NA	not-targeted_group	85.8	Eukaryota;Fungi;Glomeromycota;Glomeromycetes;Diversisporales;Gigasporaceae;Gigaspora;
OTU_510	F05R13_Seq1040094	0	66	0	NA	not-targeted_group	83.1	Eukaryota;Fungi;Glomeromycota;Glomeromycetes;Diversisporales;Gigasporaceae;Gigaspora;
OTU_774	F05R01_Seq6507066	0	381	0	NA	not-targeted_group	90.3	Eukaryota;Fungi;Glomeromycota;Glomeromycetes;Diversisporales;Gigasporaceae;Gigaspora;
OTU_849	F10R13_Seq2130660	0	71	0	NA	not-targeted_group	91.0	Eukaryota;Fungi;Glomeromycota;Glomeromycetes;Diversisporales;Gigasporaceae;Gigaspora;
OTU_1997	F03R10_Seq3880663	0	7	0	NA	not-targeted_group	91.0	Eukaryota;Fungi;Glomeromycota;Glomeromycetes;Diversisporales;Gigasporaceae;Gigaspora;
OTU_4563	F05R15_Seq7900585	0	35	0	NA	not-targeted_group	88.0	Eukaryota;Fungi;Glomeromycota;Glomeromycetes;Diversisporales;Gigasporaceae;Gigaspora;
OTU_2614	F02R05_Seq1099431	0	145	0	NA	not-targeted_group	80.0	Eukaryota;Fungi;Glomeromycota;Glomeromycetes;Diversisporales;Gigasporaceae;Gigaspora;
OTU_3283	F05R02_Seq1289467	0	149	0	NA	not-targeted_group	90.7	Eukaryota;Fungi;Glomeromycota;Glomeromycetes;Diversisporales;Gigasporaceae;Gigaspora;
OTU_1282	F08R05_Seq3655671	0	1	0	NA	not-targeted_group	89.9	Eukaryota;Fungi;Glomeromycota;Glomeromycetes;Diversisporales;Gigasporaceae;Gigaspora;
OTU_1798	F01R13_Seq7314878	0	3	0	NA	not-targeted_group	90.4	Eukaryota;Fungi;Glomeromycota;Glomeromycetes;Diversisporales;Gigasporaceae;Gigaspora;
OTU_2895	F05R01_Seq6581144	0	423	0	NA	not-targeted_group	88.1	Eukaryota;Fungi;Glomeromycota;Glomeromycetes;Diversisporales;Gigasporaceae;Gigaspora;
OTU_2297	F13R10_Seq2541428	0	6	0	NA	not-targeted_group	93.6	Eukaryota;Fungi;Glomeromycota;Glomeromycetes;Diversisporales;Gigasporaceae;Gigaspora;
OTU_1398	F08R14_Seq2163439	0	96	0	NA	not-targeted_group	87.6	Eukaryota;Fungi;Glomeromycota;Glomeromycetes;Diversisporales;Gigasporaceae;Gigaspora;
OTU_2993	F03R05_Seq7975838	0	22	0	NA	not-targeted_group	88.1	Eukaryota;Fungi;Glomeromycota;Glomeromycetes;Diversisporales;Gigasporaceae;Gigaspora;
OTU_2491	F14R05_Seq8429598	0	14	0	NA	not-targeted_group	92.9	Eukaryota;Fungi;Glomeromycota;Glomeromycetes;Diversisporales;Gigasporaceae;Gigaspora;
OTU_1145	F06R11_Seq1217933	0	35	0	NA	not-targeted_group	83.1	Eukaryota;Fungi;Glomeromycota;Glomeromycetes;Diversisporales;Gigasporaceae;Gigaspora;
OTU_3977	F02R13_Seq4304398	0	1	0	NA	not-targeted_group	88.7	Eukaryota;Fungi;Glomeromycota;Glomeromycetes;Diversisporales;Gigasporaceae;Gigaspora;
OTU_3018	F04R08_Seq1078261	0	41	0	NA	not-targeted_group	81.3	Eukaryota;Fungi;Glomeromycota;Glomeromycetes;Diversisporales;Gigasporaceae;Gigaspora;
OTU_1107	F03R07_Seq3505028	0	14	0	NA	not-targeted_group	94.4	Eukaryota;Fungi;Glomeromycota;Glomeromycetes;Diversisporales;Gigasporaceae;Gigaspora;
OTU_1113	F02R05_Seq1615642	0	50	0	NA	not-targeted_group	86.4	Eukaryota;Fungi;Glomeromycota;Glomeromycetes;Diversisporales;Gigasporaceae;Gigaspora;
OTU_4524	F03R07_Seq1791977	0	21	0	NA	not-targeted_group	89.8	Eukaryota;Fungi;Glomeromycota;Glomeromycetes;Diversisporales;Gigasporaceae;Gigaspora;
OTU_1669	F09R10_Seq6833657	1	1	100	blank_correction	not-targeted_group	93.2	Eukaryota;Fungi;Glomeromycota;Glomeromycetes;Diversisporales;Gigasporaceae;Gigaspora;
OTU_3300	F03R05_Seq8646244	1	5	20	blank_correction	not-targeted_group	71.9	Eukaryota;Fungi;Glomeromycota;Glomeromycetes;Diversisporales;Gigasporaceae;Gigaspora;
OTU_792	F03R07_Seq1933998	0	7	0	NA	not-targeted_group	92.9	Eukaryota;Fungi;Glomeromycota;Glomeromycetes;Diversisporales;Scutellosporaceae;Scutellospora;
OTU_4585	F05R02_Seq2117120	0	73	0	NA	not-targeted_group	93.2	Eukaryota;Fungi;Glomeromycota;Glomeromycetes;Diversisporales;Scutellosporaceae;Scutellospora;
OTU_532	F03R07_Seq1681990	0	126	0	NA	not-targeted_group	86.2	Eukaryota;Fungi;Glomeromycota;Glomeromycetes;Diversisporales;Scutellosporaceae;Scutellospora;
OTU_2190	F03R13_Seq175547	0	249	0	NA	not-targeted_group	93.9	Eukaryota;Fungi;Glomeromycota;Glomeromycetes;Diversisporales;Scutellosporaceae;Scutellospora;
OTU_1835	F08R13_Seq100471	0	868	0	NA	not-targeted_group	87.2	Eukaryota;Fungi;Glomeromycota;Glomeromycetes;Diversisporales;Scutellosporaceae;Scutellospora;
OTU_3104	F02R05_Seq4140065	0	267	0	NA	not-targeted_group	90.2	Eukaryota;Fungi;Glomeromycota;Glomeromycetes;Diversisporales;Scutellosporaceae;Scutellospora;
OTU_181	F13R10_Seq6244987	0	15	0	NA	not-targeted_group	90.9	Eukaryota;Fungi;Glomeromycota;Glomeromycetes;Diversisporales;Scutellosporaceae;Scutellospora;
OTU_3490	F13R10_Seq157339	0	80	0	NA	not-targeted_group	83.0	Eukaryota;Fungi;Glomeromycota;Glomeromycetes;Diversisporales;Scutellosporaceae;Scutellospora;
OTU_2979	F02R04_Seq6148665	0	2	0	NA	not-targeted_group	92.5	Eukaryota;Fungi;Glomeromycota;Glomeromycetes;Diversisporales;Scutellosporaceae;Scutellospora;
OTU_3369	F03R01_Seq7011980	2	1	200	blank_correction	not-targeted_group	89.4	Eukaryota;Fungi;Glomeromycota;Glomeromycetes;Diversisporales;Scutellosporaceae;Scutellospora;
OTU_4374	F03R07_Seq3810196	0	15	0	NA	not-targeted_group	96.3	Eukaryota;Fungi;Glomeromycota;Glomeromycetes;Glomerales;Glomeraceae
OTU_3188	F03R01_Seq2451941	3	2008	0.149402	NA	not-targeted_group	95.5	Eukaryota;Fungi;Glomeromycota;Glomeromycetes;Glomerales;Glomeraceae;environmental samples
OTU_2971	F03R14_Seq6345102	0	13	0	NA	not-targeted_group	90.2	Eukaryota;Fungi;Glomeromycota;Glomeromycetes;Glomerales;Glomeraceae;environmental samples
OTU_3242	F05R02_Seq193580	0	203	0	NA	not-targeted_group	88.3	Eukaryota;Fungi;Glomeromycota;Glomeromycetes;Glomerales;Glomeraceae;environmental samples
OTU_3692	F14R04_Seq1354622	0	2	0	NA	not-targeted_group	88.6	Eukaryota;Fungi;Glomeromycota;Glomeromycetes;Glomerales;Glomeraceae;environmental samples
OTU_150	F05R13_Seq3818567	0	55	0	NA	not-targeted_group	82.7	Eukaryota;Fungi;Glomeromycota;Glomeromycetes;Glomerales;Glomeraceae;environmental samples
OTU_2510	F02R01_Seq5164150	0	2	0	NA	not-targeted_group	92.1	Eukaryota;Fungi;Glomeromycota;Glomeromycetes;Glomerales;Glomeraceae;environmental samples
OTU_3210	F08R14_Seq2082218	0	49	0	NA	not-targeted_group	91.0	Eukaryota;Fungi;Glomeromycota;Glomeromycetes;Glomerales;Glomeraceae;environmental samples
OTU_2992	F13R10_Seq166864	0	16	0	NA	not-targeted_group	82.3	Eukaryota;Fungi;Glomeromycota;Glomeromycetes;Glomerales;Glomeraceae;environmental samples
OTU_4102	F02R10_Seq3483056	1	129	0.775194	NA	not-targeted_group	91.8	Eukaryota;Fungi;Glomeromycota;Glomeromycetes;Glomerales;Glomeraceae;Glomus;
OTU_2810	F07R06_Seq7012790	1	193	0.518135	NA	not-targeted_group	87.5	Eukaryota;Fungi;Glomeromycota;Glomeromycetes;Glomerales;Glomeraceae;Glomus;
OTU_1318	F03R15_Seq4582079	0	15541	0	NA	not-targeted_group	64.9	Eukaryota;Fungi;Glomeromycota;Glomeromycetes;Glomerales;Glomeraceae;Glomus;
OTU_4509	F01R06_Seq2469851	0	4	0	NA	not-targeted_group	89.6	Eukaryota;Fungi;Glomeromycota;Glomeromycetes;Glomerales;Glomeraceae;Glomus;
OTU_1567	F05R13_Seq1060168	0	41	0	NA	not-targeted_group	89.5	Eukaryota;Fungi;Glomeromycota;Glomeromycetes;Glomerales;Glomeraceae;Glomus;
OTU_3030	F06R15_Seq5615128	0	2	0	NA	not-targeted_group	78.3	Eukaryota;Fungi;Glomeromycota;Glomeromycetes;Glomerales;Glomeraceae;Glomus;
OTU_326	F03R07_Seq162325	0	26	0	NA	not-targeted_group	79.8	Eukaryota;Fungi;Glomeromycota;Glomeromycetes;Glomerales;Glomeraceae;Glomus;
OTU_132	F02R04_Seq1785314	0	77	0	NA	not-targeted_group	88.1	Eukaryota;Fungi;Glomeromycota;Glomeromycetes;Glomerales;Glomeraceae;Glomus;
OTU_3686	F08R14_Seq1260634	0	62	0	NA	not-targeted_group	84.3	Eukaryota;Fungi;Glomeromycota;Glomeromycetes;Glomerales;Glomeraceae;Glomus;
OTU_555	F03R07_Seq4737547	0	41	0	NA	not-targeted_group	73.5	Eukaryota;Fungi;Glomeromycota;Glomeromycetes;Glomerales;Glomeraceae;Glomus;
OTU_2237	F03R07_Seq1346681	0	29	0	NA	not-targeted_group	83.6	Eukaryota;Fungi;Glomeromycota;Glomeromycetes;Glomerales;Glomeraceae;Glomus;
OTU_4062	F09R10_Seq7647961	0	284	0	NA	not-targeted_group	93.2	Eukaryota;Fungi;Glomeromycota;Glomeromycetes;Glomerales;Glomeraceae;Glomus;
OTU_19	F03R12_Seq1918538	0	3	0	NA	not-targeted_group	92.1	Eukaryota;Fungi;Glomeromycota;Glomeromycetes;Glomerales;Glomeraceae;Glomus;
OTU_2193	F06R04_Seq2077230	0	8	0	NA	not-targeted_group	88.7	Eukaryota;Fungi;Glomeromycota;Glomeromycetes;Glomerales;Glomeraceae;Glomus;
OTU_3321	F08R01_Seq5967113	0	135	0	NA	not-targeted_group	89.3	Eukaryota;Fungi;Glomeromycota;Glomeromycetes;Glomerales;Glomeraceae;unclassified Glomeraceae;
OTU_3058	F04R02_Seq6139096	0	39	0	NA	not-targeted_group	86.0	Eukaryota;Fungi;Glomeromycota;Glomeromycetes;Glomerales;Glomeraceae;unclassified Glomeraceae;
OTU_2600	F04R08_Seq6889528	1	86	1.16279	NA	not-targeted_group	86.1	Eukaryota;Fungi;Glomeromycota;Glomeromycetes;Paraglomerales;Paraglomeraceae;Paraglomus;
OTU_1383	F01R04_Seq8839467	3	263	1.14068	NA	not-targeted_group	83.5	Eukaryota;Fungi;Glomeromycota;Glomeromycetes;Paraglomerales;Paraglomeraceae;Paraglomus;
OTU_1908	F04R08_Seq4521170	0	180	0	NA	not-targeted_group	87.3	Eukaryota;Fungi;Glomeromycota;Glomeromycetes;Paraglomerales;Paraglomeraceae;Paraglomus;
OTU_1350	F08R14_Seq2395116	0	59	0	NA	not-targeted_group	88.4	Eukaryota;Fungi;Glomeromycota;Glomeromycetes;Paraglomerales;Paraglomeraceae;Paraglomus;
OTU_1064	F12R07_Seq4380104	0	48	0	NA	not-targeted_group	87.0	Eukaryota;Fungi;Glomeromycota;Glomeromycetes;Paraglomerales;Paraglomeraceae;Paraglomus;
OTU_2833	F07R05_Seq4995120	0	19	0	NA	not-targeted_group	74.0	Eukaryota;Fungi;Glomeromycota;Glomeromycetes;Paraglomerales;Paraglomeraceae;Paraglomus;
OTU_1507	F02R01_Seq4802503	0	6	0	NA	not-targeted_group	88.3	Eukaryota;Fungi;Glomeromycota;Glomeromycetes;Paraglomerales;Paraglomeraceae;Paraglomus;
OTU_3522	F02R15_Seq821695	0	2	0	NA	not-targeted_group	80.4	Eukaryota;Fungi;Glomeromycota;Glomeromycetes;Paraglomerales;Paraglomeraceae;Paraglomus;
OTU_3084	F03R07_Seq1420550	0	10	0	NA	not-targeted_group	81.9	Eukaryota;Fungi;Glomeromycota;Glomeromycetes;Paraglomerales;Paraglomeraceae;Paraglomus;
OTU_3627	F03R07_Seq2408042	0	551	0	NA	not-targeted_group	82.1	Eukaryota;Fungi;Glomeromycota;Glomeromycetes;Paraglomerales;Paraglomeraceae;Paraglomus;
OTU_4262	F14R05_Seq1700278	0	7	0	NA	not-targeted_group	79.9	Eukaryota;Fungi;Glomeromycota;Glomeromycetes;Paraglomerales;Paraglomeraceae;Paraglomus;
OTU_159	F03R07_Seq340148	0	70	0	NA	not-targeted_group	88.2	Eukaryota;Fungi;Glomeromycota;Glomeromycetes;Paraglomerales;Paraglomeraceae;Paraglomus;
OTU_2478	F05R12_Seq5486060	1	226	0.442478	NA	not-targeted_group	91.0	Eukaryota;Fungi;Glomeromycota;unclassified Glomeromycota;
OTU_3703	F07R03_Seq4055195	1	776	0.128866	NA	not-targeted_group	75.0	Eukaryota;Fungi;Glomeromycota;unclassified Glomeromycota;
OTU_189	F01R01_Seq752144	2	1906	0.104932	NA	not-targeted_group	88.4	Eukaryota;Fungi;Glomeromycota;unclassified Glomeromycota;
OTU_138	F12R12_Seq2945902	0	4	0	NA	not-targeted_group	86.5	Eukaryota;Fungi;Glomeromycota;unclassified Glomeromycota;
OTU_1640	F13R13_Seq3017710	0	2	0	NA	not-targeted_group	78.9	Eukaryota;Fungi;Glomeromycota;unclassified Glomeromycota;
OTU_1344	F03R10_Seq3029409	0	13	0	NA	not-targeted_group	88.8	Eukaryota;Fungi;Glomeromycota;unclassified Glomeromycota;
OTU_239	F13R14_Seq1341832	0	64	0	NA	not-targeted_group	88.8	Eukaryota;Fungi;Glomeromycota;unclassified Glomeromycota;
OTU_2485	F03R07_Seq5629802	0	13	0	NA	not-targeted_group	88.8	Eukaryota;Fungi;Glomeromycota;unclassified Glomeromycota;
OTU_3855	F01R02_Seq1871070	0	264	0	NA	not-targeted_group	89.8	Eukaryota;Fungi;Glomeromycota;unclassified Glomeromycota;
OTU_2209	F02R01_Seq7352084	0	5	0	NA	not-targeted_group	85.3	Eukaryota;Fungi;Glomeromycota;unclassified Glomeromycota;
OTU_1448	F13R10_Seq3138151	0	15	0	NA	not-targeted_group	85.0	Eukaryota;Fungi;Glomeromycota;unclassified Glomeromycota;
OTU_2914	F14R02_Seq5976134	0	308	0	NA	not-targeted_group	90.6	Eukaryota;Fungi;Glomeromycota;unclassified Glomeromycota;
OTU_2586	F10R01_Seq1963487	1	1	100	blank_correction	not-targeted_group	78.2	Eukaryota;Fungi;Glomeromycota;unclassified Glomeromycota;
OTU_1955	F14R14_Seq6772397	2	8	25	blank_correction	not-targeted_group	89.6	Eukaryota;Fungi;Glomeromycota;unclassified Glomeromycota;
OTU_4472	F10R14_Seq4241551	0	1	0	NA	not-targeted_group	87.0	Eukaryota;Fungi;Neocallimastigomycota;Neocallimastigomycetes;Neocallimastigales;Neocallimastigaceae
OTU_2065	F03R07_Seq2034655	0	12	0	NA	not-targeted_group	92.5	Eukaryota;Fungi;Neocallimastigomycota;Neocallimastigomycetes;Neocallimastigales;Neocallimastigaceae;Cyllamyces;
OTU_520	F08R03_Seq2316913	0	6	0	NA	not-targeted_group	86.1	Eukaryota;Fungi;Neocallimastigomycota;Neocallimastigomycetes;Neocallimastigales;Neocallimastigaceae;Cyllamyces;
OTU_1159	F06R07_Seq3450603	2	2	100	blank_correction	not-targeted_group	89.1	Eukaryota;Fungi;Neocallimastigomycota;Neocallimastigomycetes;Neocallimastigales;Neocallimastigaceae;Cyllamyces;
OTU_240	F02R07_Seq6249735	1	4	25	blank_correction	not-targeted_group	89.4	Eukaryota;Fungi;Neocallimastigomycota;Neocallimastigomycetes;Neocallimastigales;Neocallimastigaceae;Cyllamyces;
OTU_3939	F04R06_Seq816391	0	2	0	NA	not-targeted_group	90.2	Eukaryota;Fungi;Neocallimastigomycota;Neocallimastigomycetes;Neocallimastigales;Neocallimastigaceae;Neocallimastix;
OTU_2130	F10R10_Seq1254738	0	278	0	NA	not-targeted_group	90.0	Eukaryota;Fungi;Neocallimastigomycota;Neocallimastigomycetes;Neocallimastigales;Neocallimastigaceae;Neocallimastix;
OTU_2617	F13R10_Seq3718295	1	8	12.5	blank_correction	not-targeted_group	89.5	Eukaryota;Fungi;Neocallimastigomycota;Neocallimastigomycetes;Neocallimastigales;Neocallimastigaceae;Neocallimastix;
OTU_355	F03R01_Seq6851727	1	223	0.44843	NA	not-targeted_group	88.6	Eukaryota;Fungi;Nucleariidae and Fonticula group;Nucleariidae;environvironmental samples
OTU_1777	F05R02_Seq3811743	0	5	0	NA	not-targeted_group	83.3	Eukaryota;Fungi;Nucleariidae and Fonticula group;Nucleariidae;environvironmental samples
OTU_3390	F05R02_Seq6320600	0	13	0	NA	not-targeted_group	58.2	Eukaryota;Fungi;Nucleariidae and Fonticula group;Nucleariidae;environvironmental samples
OTU_2292	F03R07_Seq1597182	0	158	0	NA	not-targeted_group	96.2	Eukaryota;Fungi;Rhizophydium clade
OTU_957	F12R04_Seq5106602	0	535	0	NA	not-targeted_group	94.3	Eukaryota;Fungi;Rhizophydium clade
OTU_2596	F05R02_Seq8293416	0	7	0	NA	not-targeted_group	87.0	Eukaryota;Fungi;Rhizophydium clade
OTU_2345	F01R04_Seq2124566	0	2	0	NA	not-targeted_group	91.0	Eukaryota;Fungi;Rhizophydium clade
OTU_422	F05R02_Seq38139	0	174	0	NA	not-targeted_group	94.4	Eukaryota;Fungi;Rhizophydium clade
OTU_3459	F01R05_Seq2378178	2	7	28.5714	blank_correction	not-targeted_group	94.7	Eukaryota;Fungi;Rhizophydium clade
OTU_2368	F01R02_Seq1545717	0	133	0	NA	not-targeted_group	89.6	Eukaryota;Fungi;Zygomycota_1 et rel.
OTU_3612	F01R02_Seq1079190	0	85	0	NA	not-targeted_group	88.0	Eukaryota;Fungi;Zygomycota_1 et rel.
OTU_4245	F06R11_Seq3721359	0	73	0	NA	not-targeted_group	90.3	Eukaryota;Fungi;Zygomycota_1 et rel.
OTU_3783	F08R03_Seq6108421	0	634	0	NA	not-targeted_group	69.8	Eukaryota;Fungi;Zygomycota_1 et rel.
OTU_1848	F03R07_Seq5823051	1	8	12.5	blank_correction	not-targeted_group	89.8	Eukaryota;Fungi;Zygomycota_1 et rel.
OTU_2480	F03R07_Seq1007544	0	405	0	NA	not-targeted_group	91.5	Eukaryota;Rhizaria;Cercozoa;Cercozoa nuclear
OTU_4337	F05R10_Seq8807837	0	36	0	NA	not-targeted_group	98.1	Eukaryota;Rhizaria;Cercozoa;Cercozoa nuclear
OTU_3727	F07R06_Seq546083	0	53	0	NA	not-targeted_group	90.8	Eukaryota;Rhizaria;Cercozoa;Cercozoa nuclear
OTU_3888	F13R10_Seq1190994	0	294	0	NA	not-targeted_group	94.8	Eukaryota;Rhizaria;Cercozoa;Cercozoa nuclear
OTU_1208	F12R12_Seq17542	0	72	0	NA	not-targeted_group	91.4	Eukaryota;Rhizaria;Cercozoa;Cercozoa nuclear
OTU_4566	F03R07_Seq1907645	0	15	0	NA	not-targeted_group	72.4	Eukaryota;Rhizaria;Cercozoa;Cercozoa nuclear
OTU_4523	F03R07_Seq213681	0	5	0	NA	not-targeted_group	91.1	Eukaryota;Rhizaria;Cercozoa;Cercozoa nuclear
OTU_3119	F11R03_Seq4766076	0	5	0	NA	not-targeted_group	89.8	Eukaryota;Rhizaria;Cercozoa;Cercozoa nuclear
OTU_995	F12R04_Seq428663	0	34	0	NA	not-targeted_group	89.1	Eukaryota;Rhizaria;Cercozoa;Cercozoa nuclear
OTU_1335	F14R02_Seq2127484	0	51	0	NA	not-targeted_group	86.6	Eukaryota;Rhizaria;Cercozoa;Cercozoa nuclear
OTU_4345	F07R03_Seq132678	0	410	0	NA	not-targeted_group	93.3	Eukaryota;Rhizaria;Cercozoa;Cercozoa nuclear
OTU_3503	F03R06_Seq1477462	0	79	0	NA	not-targeted_group	88.1	Eukaryota;Rhizaria;Cercozoa;Cercozoa nuclear
OTU_1280	F08R05_Seq486682	0	729	0	NA	not-targeted_group	90.5	Eukaryota;Rhizaria;Cercozoa;Cercozoa nuclear
OTU_1080	F12R12_Seq1660433	0	23	0	NA	not-targeted_group	92.2	Eukaryota;Rhizaria;Cercozoa;Cercozoa nuclear
OTU_3822	F02R10_Seq3396595	0	2	0	NA	not-targeted_group	89.9	Eukaryota;Viridiplantae;Streptophyta;Embryophyta
OTU_2337	F03R07_Seq1741904	0	441	0	NA	not-targeted_group	88.9	Eukaryota;Viridiplantae;Streptophyta;Embryophyta;Anthocerotophyta;Anthocerotopsida
OTU_3142	F12R02_Seq2255423	1	96	1.04167	NA	not-targeted_group	90.6	Eukaryota;Viridiplantae;Streptophyta;Embryophyta;Anthocerotophyta;Anthocerotopsida;Anthocerotidae;Anthocerotales;Anthocerotaceae;Anthoceros
OTU_3770	F04R02_Seq1460811	0	202	0	NA	not-targeted_group	89.8	Eukaryota;Viridiplantae;Streptophyta;Embryophyta;Anthocerotophyta;Anthocerotopsida;Anthocerotidae;Anthocerotales;Anthocerotaceae;Anthoceros
OTU_3908	F03R06_Seq6644218	0	10	0	NA	not-targeted_group	88.1	Eukaryota;Viridiplantae;Streptophyta;Embryophyta;Anthocerotophyta;Anthocerotopsida;Anthocerotidae;Anthocerotales;Anthocerotaceae;Sphaerosporoceros;
OTU_1210	F01R02_Seq3350515	0	109	0	NA	not-targeted_group	89.2	Eukaryota;Viridiplantae;Streptophyta;Embryophyta;Anthocerotophyta;Anthocerotopsida;Dendrocerotidae;Dendrocerotales;Dendrocerotaceae;Phaeomegacerotoideae;Phaeomegaceros
OTU_4183	F03R02_Seq1906073	0	74	0	NA	not-targeted_group	87.6	Eukaryota;Viridiplantae;Streptophyta;Embryophyta;Anthocerotophyta;Anthocerotopsida;Notothylidae;Notothyladales;Notothyladaceae;Phaeoceros
OTU_1910	F07R07_Seq5311345	0	1	0	NA	not-targeted_group	90.2	Eukaryota;Viridiplantae;Streptophyta;Embryophyta;Bryophyta;Andreaeophytina;Andreaeopsida;Andreaeales;Andreaeaceae;Andreaea;
OTU_1180	F13R11_Seq2999534	7	3176	0.220403	NA	not-targeted_group	99.3	Eukaryota;Viridiplantae;Streptophyta;Embryophyta;Bryophyta;Bryophytina;Bryopsida;Bryidae;Hypnanae;Hypnales;Fontinalaceae;Fontinalis
OTU_3655	F03R07_Seq153140	0	33	0	NA	not-targeted_group	88.5	Eukaryota;Viridiplantae;Streptophyta;Embryophyta;Bryophyta;Bryophytina;Bryopsida;Bryidae;Hypnanae;Hypnodendrales;Hypnodendraceae;Bescherellia
OTU_1981	F10R04_Seq4815036	0	9	0	NA	not-targeted_group	69.7	Eukaryota;Viridiplantae;Streptophyta;Embryophyta;Bryophyta;Bryophytina;Bryopsida;Dicranidae;Grimmiales;Ptychomitriaceae;Ptychomitrium
OTU_4436	F01R04_Seq5880598	0	27	0	NA	not-targeted_group	68.7	Eukaryota;Viridiplantae;Streptophyta;Embryophyta;Bryophyta;Bryophytina;Bryopsida;Dicranidae;Grimmiales;Ptychomitriaceae;Ptychomitrium
OTU_740	F02R09_Seq6523506	2	1	200	blank_correction	not-targeted_group	93.3	Eukaryota;Viridiplantae;Streptophyta;Embryophyta;Bryophyta;Bryophytina;Bryopsida;Funariidae;Gigaspermales;Gigaspermaceae;Gigaspermum;
OTU_3436	F08R02_Seq3480951	0	3	0	NA	not-targeted_group	95.1	Eukaryota;Viridiplantae;Streptophyta;Embryophyta;Bryophyta;Bryophytina;Polytrichopsida;Polytrichales;Polytrichaceae
OTU_4422	F05R04_Seq6024385	0	1	0	NA	not-targeted_group	84.8	Eukaryota;Viridiplantae;Streptophyta;Embryophyta;Bryophyta;Bryophytina;Polytrichopsida;Polytrichales;Polytrichaceae;Pogonatum
OTU_3322	F02R08_Seq2241747	0	1	0	NA	not-targeted_group	88.0	Eukaryota;Viridiplantae;Streptophyta;Embryophyta;Bryophyta;Bryophytina;Polytrichopsida;Polytrichales;Polytrichaceae;Polytrichadelphus
OTU_4520	F01R02_Seq6863259	0	32	0	NA	not-targeted_group	97.7	Eukaryota;Viridiplantae;Streptophyta;Embryophyta;Bryophyta;Bryophytina;Polytrichopsida;Polytrichales;Polytrichaceae;Polytrichum
OTU_1626	F14R01_Seq6065139	0	2	0	NA	not-targeted_group	89.1	Eukaryota;Viridiplantae;Streptophyta;Embryophyta;Bryophyta;Sphagnophytina;Sphagnopsida;Sphagnales
OTU_380	F03R07_Seq215305	0	12	0	NA	not-targeted_group	90.0	Eukaryota;Viridiplantae;Streptophyta;Embryophyta;Bryophyta;Sphagnophytina;Sphagnopsida;Sphagnales;Ambuchananiaceae;Ambuchanania
OTU_173	F14R10_Seq799742	0	28	0	NA	not-targeted_group	88.2	Eukaryota;Viridiplantae;Streptophyta;Embryophyta;Bryophyta;Sphagnophytina;Sphagnopsida;Sphagnales;Ambuchananiaceae;Ambuchanania
OTU_4039	F07R05_Seq6892048	0	4	0	NA	not-targeted_group	82.8	Eukaryota;Viridiplantae;Streptophyta;Embryophyta;Bryophyta;Sphagnophytina;Sphagnopsida;Sphagnales;Flatbergiaceae;Flatbergium;
OTU_200	F01R02_Seq273310	2	854	0.234192	NA	not-targeted_group	98.9	Eukaryota;Viridiplantae;Streptophyta;Embryophyta;Bryophyta;Sphagnophytina;Sphagnopsida;Sphagnales;Sphagnaceae;Sphagnum;
OTU_3971	F08R14_Seq2021977	2	3176	0.0629723	NA	not-targeted_group	95.9	Eukaryota;Viridiplantae;Streptophyta;Embryophyta;Bryophyta;Sphagnophytina;Sphagnopsida;Sphagnales;Sphagnaceae;Sphagnum;
OTU_4073	F13R10_Seq7184648	0	63	0	NA	not-targeted_group	89.1	Eukaryota;Viridiplantae;Streptophyta;Embryophyta;Bryophyta;Sphagnophytina;Sphagnopsida;Sphagnales;Sphagnaceae;Sphagnum;
OTU_3785	F05R07_Seq6215846	0	1	0	NA	not-targeted_group	74.5	Eukaryota;Viridiplantae;Streptophyta;Embryophyta;Bryophyta;Sphagnophytina;Sphagnopsida;Sphagnales;Sphagnaceae;Sphagnum;
OTU_1160	F09R08_Seq4190040	1	130	0.769231	NA	not-targeted_group	98.1	Eukaryota;Viridiplantae;Streptophyta;Embryophyta;Marchantiophyta;Jungermanniopsida
OTU_4450	F13R08_Seq3132770	0	2	0	NA	not-targeted_group	96.6	Eukaryota;Viridiplantae;Streptophyta;Embryophyta;Marchantiophyta;Jungermanniopsida
OTU_1120	F02R05_Seq830833	1	26	3.84615	NA	not-targeted_group	88.8	Eukaryota;Viridiplantae;Streptophyta;Embryophyta;Marchantiophyta;Jungermanniopsida;Jungermanniidae;Jungermanniales;Cephaloziineae;Cephaloziaceae;Nowellia
OTU_2000	F03R13_Seq8806322	0	29	0	NA	not-targeted_group	88.0	Eukaryota;Viridiplantae;Streptophyta;Embryophyta;Marchantiophyta;Jungermanniopsida;Jungermanniidae;Jungermanniales;Cephaloziineae;Cephaloziaceae;Nowellia
OTU_3953	F14R05_Seq1789930	0	26	0	NA	not-targeted_group	73.2	Eukaryota;Viridiplantae;Streptophyta;Embryophyta;Marchantiophyta;Jungermanniopsida;Jungermanniidae;Jungermanniales;Cephaloziineae;Cephaloziaceae;Nowellia
OTU_2021	F03R07_Seq2241513	0	12	0	NA	not-targeted_group	88.9	Eukaryota;Viridiplantae;Streptophyta;Embryophyta;Marchantiophyta;Jungermanniopsida;Jungermanniidae;Jungermanniales;Cephaloziineae;Cephaloziaceae;Nowellia
OTU_2321	F06R10_Seq8617134	0	12	0	NA	not-targeted_group	74.1	Eukaryota;Viridiplantae;Streptophyta;Embryophyta;Marchantiophyta;Jungermanniopsida;Jungermanniidae;Jungermanniales;Cephaloziineae;Cephaloziaceae;Nowellia
OTU_2929	F01R13_Seq2811304	0	3	0	NA	not-targeted_group	80.1	Eukaryota;Viridiplantae;Streptophyta;Embryophyta;Marchantiophyta;Jungermanniopsida;Jungermanniidae;Jungermanniales;Cephaloziineae;Cephaloziaceae;Nowellia
OTU_2440	F01R13_Seq442123	2	17	11.7647	blank_correction	not-targeted_group	88.4	Eukaryota;Viridiplantae;Streptophyta;Embryophyta;Marchantiophyta;Jungermanniopsida;Jungermanniidae;Jungermanniales;Cephaloziineae;Cephaloziaceae;Nowellia
OTU_2076	F03R07_Seq3240677	0	4	0	NA	not-targeted_group	91.4	Eukaryota;Viridiplantae;Streptophyta;Embryophyta;Marchantiophyta;Jungermanniopsida;Jungermanniidae;Porellales;Jubulineae;Frullaniaceae;Frullania;
OTU_4068	F03R07_Seq5678010	0	472	0	NA	not-targeted_group	89.6	Eukaryota;Viridiplantae;Streptophyta;Embryophyta;Marchantiophyta;Jungermanniopsida;Jungermanniidae;Porellales;Jubulineae;Lejeuneaceae;Lejeunea;
OTU_4194	F06R12_Seq3333453	0	276	0	NA	not-targeted_group	92.9	Eukaryota;Viridiplantae;Streptophyta;Embryophyta;Marchantiophyta;Jungermanniopsida;Jungermanniidae;Porellales;Jubulineae;Lejeuneaceae;Lejeunea;
OTU_1780	F13R10_Seq897616	0	7	0	NA	not-targeted_group	88.8	Eukaryota;Viridiplantae;Streptophyta;Embryophyta;Marchantiophyta;Jungermanniopsida;Jungermanniidae;Porellales;Jubulineae;Lejeuneaceae;Lejeunea;
OTU_884	F05R13_Seq4144724	0	18	0	NA	not-targeted_group	79.3	Eukaryota;Viridiplantae;Streptophyta;Embryophyta;Marchantiophyta;Jungermanniopsida;Jungermanniidae;Porellales;Porellineae;Porellaceae;Porella
OTU_1185	F03R07_Seq2729495	0	12	0	NA	not-targeted_group	88.3	Eukaryota;Viridiplantae;Streptophyta;Embryophyta;Marchantiophyta;Jungermanniopsida;Jungermanniidae;Porellales;Porellineae;Porellaceae;Porella
OTU_3734	F04R08_Seq2088861	0	89	0	NA	not-targeted_group	95.1	Eukaryota;Viridiplantae;Streptophyta;Embryophyta;Marchantiophyta;Jungermanniopsida;Metzgeriidae;Metzgeriales;Aneuraceae;Aneura;
OTU_2547	F02R11_Seq6737413	0	31	0	NA	not-targeted_group	96.6	Eukaryota;Viridiplantae;Streptophyta;Embryophyta;Marchantiophyta;Jungermanniopsida;Metzgeriidae;Metzgeriales;Aneuraceae;Aneura;
OTU_2911	F03R07_Seq2311376	0	143	0	NA	not-targeted_group	83.8	Eukaryota;Viridiplantae;Streptophyta;Embryophyta;Marchantiophyta;Marchantiopsida;Marchantiidae;Marchantiales;Dumortieraceae;Dumortiera;
OTU_2526	F12R12_Seq13013	0	59	0	NA	not-targeted_group	87.8	Eukaryota;Viridiplantae;Streptophyta;Embryophyta;Marchantiophyta;Marchantiopsida;Marchantiidae;Marchantiales;Marchantiaceae
OTU_1096	F06R06_Seq7175649	0	2	0	NA	not-targeted_group	93.3	Eukaryota;Viridiplantae;Streptophyta;Embryophyta;Marchantiophyta;Marchantiopsida;Marchantiidae;Marchantiales;Marchantiaceae
OTU_2418	F01R12_Seq1248670	0	2414	0	NA	not-targeted_group	90.3	Eukaryota;Viridiplantae;Streptophyta;Embryophyta;Marchantiophyta;Marchantiopsida;Marchantiidae;Marchantiales;Marchantiaceae;Marchantia;
OTU_2475	F03R07_Seq805394	0	3	0	NA	not-targeted_group	86.4	Eukaryota;Viridiplantae;Streptophyta;Embryophyta;Marchantiophyta;Marchantiopsida;Marchantiidae;Sphaerocarpales
OTU_3917	F01R02_Seq8435009	0	138	0	NA	not-targeted_group	89.8	Eukaryota;Viridiplantae;Streptophyta;Embryophyta;Marchantiophyta;Marchantiopsida;Marchantiidae;Sphaerocarpales;Sphaerocarpaceae;Sphaerocarpos
OTU_2608	F03R07_Seq1349017	0	48	0	NA	not-targeted_group	91.7	Eukaryota;Viridiplantae;Streptophyta;Embryophyta;Marchantiophyta;Marchantiopsida;Marchantiidae;Sphaerocarpales;Sphaerocarpaceae;Sphaerocarpos
OTU_3351	F04R08_Seq3217024	5	3396	0.147232	NA	not-targeted_group	99.3	Eukaryota;Viridiplantae;Streptophyta;Embryophyta;Tracheophyta;Lycopodiophyta;Isoetopsida;Isoetales;Isoetaceae;Isoetes
OTU_1520	F02R06_Seq7597200	0	1	0	NA	not-targeted_group	92.1	Eukaryota;Viridiplantae;Streptophyta;Embryophyta;Tracheophyta;Lycopodiophyta;Isoetopsida;Isoetales;Isoetaceae;Isoetes
OTU_1686	F03R07_Seq5311652	0	107	0	NA	not-targeted_group	95.5	Eukaryota;Viridiplantae;Streptophyta;Embryophyta;Tracheophyta;Lycopodiophyta;Isoetopsida;Isoetales;Isoetaceae;Isoetes
OTU_2381	F06R11_Seq1928685	0	51	0	NA	not-targeted_group	76.7	Eukaryota;Viridiplantae;Streptophyta;Embryophyta;Tracheophyta;Lycopodiophyta;Isoetopsida;Selaginellales;Selaginellaceae;Selaginella
OTU_3903	F03R14_Seq3779183	0	9	0	NA	not-targeted_group	85.3	Eukaryota;Viridiplantae;Streptophyta;Embryophyta;Tracheophyta;Lycopodiophyta;Isoetopsida;Selaginellales;Selaginellaceae;Selaginella
OTU_3724	F01R03_Seq989458	0	2	0	NA	not-targeted_group	72.0	Eukaryota;Viridiplantae;Streptophyta;Embryophyta;Tracheophyta;Lycopodiophyta;Isoetopsida;Selaginellales;Selaginellaceae;Selaginella
OTU_278	F01R02_Seq78533	3	17	17.6471	blank_correction	not-targeted_group	86.4	Eukaryota;Viridiplantae;Streptophyta;Embryophyta;Tracheophyta;Lycopodiophyta;Isoetopsida;Selaginellales;Selaginellaceae;Selaginella
OTU_642	F12R14_Seq6932076	0	415	0	NA	not-targeted_group	96.6	Eukaryota;Viridiplantae;Streptophyta;Embryophyta;Tracheophyta;Moniliformopses
OTU_4060	F14R10_Seq8246026	0	821	0	NA	not-targeted_group	86.6	Eukaryota;Viridiplantae;Streptophyta;Embryophyta;Tracheophyta;Moniliformopses;Equisetopsida;Equisetales;Equisetaceae;Equisetum;
OTU_2756	F02R14_Seq4555858	1	236	0.423729	NA	not-targeted_group	95.9	Eukaryota;Viridiplantae;Streptophyta;Embryophyta;Tracheophyta;Moniliformopses;Polypodiopsida
OTU_773	F04R06_Seq7327219	10	20238	0.049412	NA	not-targeted_group	98.9	Eukaryota;Viridiplantae;Streptophyta;Embryophyta;Tracheophyta;Moniliformopses;Polypodiopsida
OTU_879	F12R08_Seq7393802	2	2	100	blank_correction	not-targeted_group	95.9	Eukaryota;Viridiplantae;Streptophyta;Embryophyta;Tracheophyta;Moniliformopses;Polypodiopsida
OTU_789	F12R14_Seq2212401	0	72	0	NA	not-targeted_group	96.2	Eukaryota;Viridiplantae;Streptophyta;Embryophyta;Tracheophyta;Moniliformopses;Polypodiopsida;Hymenophyllales;Hymenophyllaceae
OTU_4541	F01R05_Seq699062	0	279	0	NA	not-targeted_group	95.1	Eukaryota;Viridiplantae;Streptophyta;Embryophyta;Tracheophyta;Moniliformopses;Polypodiopsida;Osmundales;Osmundaceae
OTU_2842	F02R14_Seq6110847	1	5	20	blank_correction	not-targeted_group	92.1	Eukaryota;Viridiplantae;Streptophyta;Embryophyta;Tracheophyta;Spermatophyta
OTU_1632	F02R05_Seq215893	33	346	9.53757	NA	not-targeted_group	98.5	Eukaryota;Viridiplantae;Streptophyta;Embryophyta;Tracheophyta;Spermatophyta;Coniferopsida;Coniferales
OTU_87	F04R07_Seq7632382	10	217	4.60829	NA	not-targeted_group	97.7	Eukaryota;Viridiplantae;Streptophyta;Embryophyta;Tracheophyta;Spermatophyta;Coniferopsida;Coniferales
OTU_1742	F06R09_Seq5917899	0	1	0	NA	not-targeted_group	94.8	Eukaryota;Viridiplantae;Streptophyta;Embryophyta;Tracheophyta;Spermatophyta;Coniferopsida;Coniferales
OTU_4426	F15R11_Seq7328138	1	2	50	blank_correction	not-targeted_group	92.1	Eukaryota;Viridiplantae;Streptophyta;Embryophyta;Tracheophyta;Spermatophyta;Coniferopsida;Coniferales
OTU_1135	F01R09_Seq8708315	446	4152	10.7418	blank_correction	not-targeted_group	96.6	Eukaryota;Viridiplantae;Streptophyta;Embryophyta;Tracheophyta;Spermatophyta;Coniferopsida;Coniferales
OTU_2223	F05R13_Seq4008403	0	12	0	NA	not-targeted_group	82.8	Eukaryota;Viridiplantae;Streptophyta;Embryophyta;Tracheophyta;Spermatophyta;Coniferopsida;Coniferales;Cupressaceae;Fokienia
OTU_2264	F02R14_Seq1462597	1	27	3.7037	NA	not-targeted_group	79.8	Eukaryota;Viridiplantae;Streptophyta;Embryophyta;Tracheophyta;Spermatophyta;Coniferopsida;Coniferales;Pinaceae
OTU_603	F02R11_Seq1122489	1	112	0.892857	NA	not-targeted_group	89.6	Eukaryota;Viridiplantae;Streptophyta;Embryophyta;Tracheophyta;Spermatophyta;Coniferopsida;Coniferales;Pinaceae
OTU_2364	F01R10_Seq6644730	1	1587	0.063012	NA	not-targeted_group	95.1	Eukaryota;Viridiplantae;Streptophyta;Embryophyta;Tracheophyta;Spermatophyta;Coniferopsida;Coniferales;Pinaceae
OTU_3339	F01R12_Seq491985	0	179	0	NA	not-targeted_group	79.0	Eukaryota;Viridiplantae;Streptophyta;Embryophyta;Tracheophyta;Spermatophyta;Coniferopsida;Coniferales;Pinaceae
OTU_3766	F15R03_Seq1038333	0	324	0	NA	not-targeted_group	81.6	Eukaryota;Viridiplantae;Streptophyta;Embryophyta;Tracheophyta;Spermatophyta;Coniferopsida;Coniferales;Pinaceae
OTU_1684	F11R06_Seq1158123	2	389	0.514139	NA	not-targeted_group	79.6	Eukaryota;Viridiplantae;Streptophyta;Embryophyta;Tracheophyta;Spermatophyta;Coniferopsida;Coniferales;Pinaceae;Cathaya;
OTU_790	F04R05_Seq6632892	0	1	0	NA	not-targeted_group	79.3	Eukaryota;Viridiplantae;Streptophyta;Embryophyta;Tracheophyta;Spermatophyta;Coniferopsida;Coniferales;Pinaceae;Cathaya;
OTU_945	F04R08_Seq6239716	1	1344	0.0744048	NA	not-targeted_group	85.8	Eukaryota;Viridiplantae;Streptophyta;Embryophyta;Tracheophyta;Spermatophyta;Coniferopsida;Coniferales;Pinaceae;Cedrus
OTU_491	F02R14_Seq3349607	0	2	0	NA	not-targeted_group	79.9	Eukaryota;Viridiplantae;Streptophyta;Embryophyta;Tracheophyta;Spermatophyta;Coniferopsida;Coniferales;Pinaceae;Cedrus
OTU_22	F14R15_Seq6283011	0	73	0	NA	not-targeted_group	84.0	Eukaryota;Viridiplantae;Streptophyta;Embryophyta;Tracheophyta;Spermatophyta;Coniferopsida;Coniferales;Pinaceae;Pseudolarix;
OTU_2574	F03R09_Seq102468	0	31	0	NA	not-targeted_group	97.0	Eukaryota;Viridiplantae;Streptophyta;Embryophyta;Tracheophyta;Spermatophyta;Coniferopsida;Coniferales;Podocarpaceae
OTU_4502	F07R07_Seq270203	0	14	0	NA	not-targeted_group	89.1	Eukaryota;Viridiplantae;Streptophyta;Embryophyta;Tracheophyta;Spermatophyta;Coniferopsida;Coniferales;Podocarpaceae;Podocarpus;
OTU_1247	F02R10_Seq189753	0	1	0	NA	not-targeted_group	79.7	Eukaryota;Viridiplantae;Streptophyta;Embryophyta;Tracheophyta;Spermatophyta;Coniferopsida;Coniferales;Taxaceae;Austrotaxus;
OTU_2934	F05R05_Seq7887833	0	27	0	NA	not-targeted_group	92.1	Eukaryota;Viridiplantae;Streptophyta;Embryophyta;Tracheophyta;Spermatophyta;Coniferopsida;Coniferales;Taxaceae;Taxus;
OTU_1276	F01R04_Seq8766563	0	4	0	NA	not-targeted_group	85.1	Eukaryota;Viridiplantae;Streptophyta;Embryophyta;Tracheophyta;Spermatophyta;Coniferopsida;Coniferales;Taxaceae;Taxus;
OTU_2916	F03R05_Seq4541984	0	2	0	NA	not-targeted_group	77.8	Eukaryota;Viridiplantae;Streptophyta;Embryophyta;Tracheophyta;Spermatophyta;Ginkgophyta;Ginkgoales;Ginkgoaceae;Ginkgo
OTU_3406	F03R07_Seq4325164	0	175	0	NA	not-targeted_group	87.6	Eukaryota;Viridiplantae;Streptophyta;Embryophyta;Tracheophyta;Spermatophyta;Gnetophyta;Gnetopsida;Ephedrales;Ephedraceae;Ephedra;
OTU_1606	F06R11_Seq7970348	0	2	0	NA	not-targeted_group	89.5	Eukaryota;Viridiplantae;Streptophyta;Embryophyta;Tracheophyta;Spermatophyta;Gnetophyta;Gnetopsida;Gnetales;Gnetaceae;Gnetum
OTU_432	F06R05_Seq4515743	2	925	0.216216	NA	not-targeted_group	77.0	Eukaryota;Viridiplantae;Streptophyta;Embryophyta;Tracheophyta;Spermatophyta;Magnoliophyta
OTU_4096	F02R02_Seq844203	0	1	0	NA	not-targeted_group	88.3	Eukaryota;Viridiplantae;Streptophyta;Embryophyta;Tracheophyta;Spermatophyta;Magnoliophyta
OTU_2103	F10R12_Seq5984657	0	2	0	NA	not-targeted_group	93.2	Eukaryota;Viridiplantae;Streptophyta;Embryophyta;Tracheophyta;Spermatophyta;Magnoliophyta
OTU_2225	F01R02_Seq1729798	0	51	0	NA	not-targeted_group	82.3	Eukaryota;Viridiplantae;Streptophyta;Embryophyta;Tracheophyta;Spermatophyta;Magnoliophyta
OTU_470	F14R02_Seq7404366	0	38	0	NA	not-targeted_group	94.4	Eukaryota;Viridiplantae;Streptophyta;Embryophyta;Tracheophyta;Spermatophyta;Magnoliophyta
OTU_4530	F11R05_Seq8709492	0	2	0	NA	not-targeted_group	65.8	Eukaryota;Viridiplantae;Streptophyta;Embryophyta;Tracheophyta;Spermatophyta;Magnoliophyta
OTU_2286	F10R10_Seq1882288	0	73	0	NA	not-targeted_group	89.5	Eukaryota;Viridiplantae;Streptophyta;Embryophyta;Tracheophyta;Spermatophyta;Magnoliophyta
OTU_1446	F07R10_Seq4742080	0	2	0	NA	not-targeted_group	94.4	Eukaryota;Viridiplantae;Streptophyta;Embryophyta;Tracheophyta;Spermatophyta;Magnoliophyta
OTU_2360	F13R14_Seq7887659	0	3	0	NA	not-targeted_group	88.6	Eukaryota;Viridiplantae;Streptophyta;Embryophyta;Tracheophyta;Spermatophyta;Magnoliophyta;basal Magnoliophyta;Chloranthales;Chloranthaceae;Chloranthus;
OTU_3020	F01R06_Seq2914508	5	323	1.54799	NA	not-targeted_group	97.4	Eukaryota;Viridiplantae;Streptophyta;Embryophyta;Tracheophyta;Spermatophyta;Magnoliophyta;basal Magnoliophyta;Nymphaeales
OTU_2255	F03R07_Seq6403595	0	17	0	NA	not-targeted_group	58.6	Eukaryota;Viridiplantae;Streptophyta;Embryophyta;Tracheophyta;Spermatophyta;Magnoliophyta;basal Magnoliophyta;Nymphaeales;Nymphaeaceae;Nuphar
OTU_1724	F05R05_Seq1412760	1	6	16.6667	blank_correction	not-targeted_group	88.7	Eukaryota;Viridiplantae;Streptophyta;Embryophyta;Tracheophyta;Spermatophyta;Magnoliophyta;basal Magnoliophyta;Nymphaeales;Nymphaeaceae;Ondinea;
OTU_2490	F08R03_Seq271444	0	1	0	NA	not-targeted_group	88.3	Eukaryota;Viridiplantae;Streptophyta;Embryophyta;Tracheophyta;Spermatophyta;Magnoliophyta;eudicotyledons;core eudicotyledons
OTU_594	F06R11_Seq535091	0	2	0	NA	not-targeted_group	93.2	Eukaryota;Viridiplantae;Streptophyta;Embryophyta;Tracheophyta;Spermatophyta;Magnoliophyta;eudicotyledons;core eudicotyledons;asterids
OTU_3073	F01R07_Seq6848785	0	13	0	NA	not-targeted_group	96.2	Eukaryota;Viridiplantae;Streptophyta;Embryophyta;Tracheophyta;Spermatophyta;Magnoliophyta;eudicotyledons;core eudicotyledons;asterids
OTU_802	F04R03_Seq1156428	37	5715	0.647419	NA	not-targeted_group	98.1	Eukaryota;Viridiplantae;Streptophyta;Embryophyta;Tracheophyta;Spermatophyta;Magnoliophyta;eudicotyledons;core eudicotyledons;asterids;campanulids
OTU_4309	F08R08_Seq1520862	0	292	0	NA	not-targeted_group	96.6	Eukaryota;Viridiplantae;Streptophyta;Embryophyta;Tracheophyta;Spermatophyta;Magnoliophyta;eudicotyledons;core eudicotyledons;asterids;campanulids
OTU_147	F10R06_Seq8151885	5	1930	0.259067	NA	not-targeted_group	97.4	Eukaryota;Viridiplantae;Streptophyta;Embryophyta;Tracheophyta;Spermatophyta;Magnoliophyta;eudicotyledons;core eudicotyledons;asterids;campanulids;Apiales;Apiaceae;Apioideae;apioid superclade
OTU_1112	F08R09_Seq8021500	2	1258	0.158983	NA	not-targeted_group	95.5	Eukaryota;Viridiplantae;Streptophyta;Embryophyta;Tracheophyta;Spermatophyta;Magnoliophyta;eudicotyledons;core eudicotyledons;asterids;campanulids;Aquifoliales;Cardiopteridaceae;Gonocaryum
OTU_1563	F11R13_Seq8531062	0	54	0	NA	not-targeted_group	93.6	Eukaryota;Viridiplantae;Streptophyta;Embryophyta;Tracheophyta;Spermatophyta;Magnoliophyta;eudicotyledons;core eudicotyledons;asterids;campanulids;Aquifoliales;Cardiopteridaceae;Gonocaryum
OTU_4402	F03R07_Seq1702856	0	54	0	NA	not-targeted_group	95.1	Eukaryota;Viridiplantae;Streptophyta;Embryophyta;Tracheophyta;Spermatophyta;Magnoliophyta;eudicotyledons;core eudicotyledons;asterids;campanulids;Aquifoliales;Cardiopteridaceae;Gonocaryum
OTU_295	F08R03_Seq4007075	3	1499	0.200133	NA	not-targeted_group	97.4	Eukaryota;Viridiplantae;Streptophyta;Embryophyta;Tracheophyta;Spermatophyta;Magnoliophyta;eudicotyledons;core eudicotyledons;asterids;campanulids;Dipsacales;Caprifoliaceae
OTU_1196	F11R12_Seq545267	0	3	0	NA	not-targeted_group	94.7	Eukaryota;Viridiplantae;Streptophyta;Embryophyta;Tracheophyta;Spermatophyta;Magnoliophyta;eudicotyledons;core eudicotyledons;asterids;Ericales;Ericaceae
OTU_1811	F02R11_Seq1069293	1	6121	0.0163372	NA	not-targeted_group	97.8	Eukaryota;Viridiplantae;Streptophyta;Embryophyta;Tracheophyta;Spermatophyta;Magnoliophyta;eudicotyledons;core eudicotyledons;asterids;Ericales;Ericaceae;Vaccinioideae;Vaccinieae;Vaccinium
OTU_4505	F12R07_Seq7252713	0	4	0	NA	not-targeted_group	93.2	Eukaryota;Viridiplantae;Streptophyta;Embryophyta;Tracheophyta;Spermatophyta;Magnoliophyta;eudicotyledons;core eudicotyledons;asterids;Ericales;Ericaceae;Vaccinioideae;Vaccinieae;Vaccinium
OTU_4418	F02R11_Seq2664614	0	1	0	NA	not-targeted_group	95.9	Eukaryota;Viridiplantae;Streptophyta;Embryophyta;Tracheophyta;Spermatophyta;Magnoliophyta;eudicotyledons;core eudicotyledons;asterids;lamiids
OTU_2284	F05R07_Seq2756906	0	3	0	NA	not-targeted_group	95.1	Eukaryota;Viridiplantae;Streptophyta;Embryophyta;Tracheophyta;Spermatophyta;Magnoliophyta;eudicotyledons;core eudicotyledons;asterids;lamiids
OTU_381	F01R02_Seq156097	4	2589	0.1545	NA	not-targeted_group	98.5	Eukaryota;Viridiplantae;Streptophyta;Embryophyta;Tracheophyta;Spermatophyta;Magnoliophyta;eudicotyledons;core eudicotyledons;asterids;lamiids;Gentianales
OTU_1156	F14R05_Seq2723914	0	12	0	NA	not-targeted_group	90.9	Eukaryota;Viridiplantae;Streptophyta;Embryophyta;Tracheophyta;Spermatophyta;Magnoliophyta;eudicotyledons;core eudicotyledons;asterids;lamiids;Gentianales
OTU_3972	F08R02_Seq8339555	0	51	0	NA	not-targeted_group	96.6	Eukaryota;Viridiplantae;Streptophyta;Embryophyta;Tracheophyta;Spermatophyta;Magnoliophyta;eudicotyledons;core eudicotyledons;asterids;lamiids;Lamiales
OTU_1593	F14R04_Seq4908165	0	74	0	NA	not-targeted_group	97.4	Eukaryota;Viridiplantae;Streptophyta;Embryophyta;Tracheophyta;Spermatophyta;Magnoliophyta;eudicotyledons;core eudicotyledons;asterids;lamiids;Lamiales
OTU_4384	F02R04_Seq1608471	1	1	100	blank_correction	not-targeted_group	96.2	Eukaryota;Viridiplantae;Streptophyta;Embryophyta;Tracheophyta;Spermatophyta;Magnoliophyta;eudicotyledons;core eudicotyledons;asterids;lamiids;Lamiales
OTU_4504	F13R06_Seq8186904	0	98	0	NA	not-targeted_group	97.0	Eukaryota;Viridiplantae;Streptophyta;Embryophyta;Tracheophyta;Spermatophyta;Magnoliophyta;eudicotyledons;core eudicotyledons;asterids;lamiids;Lamiales;Lentibulariaceae;Utricularia
OTU_3444	F02R01_Seq7079552	1	891	0.112233	NA	not-targeted_group	74.8	Eukaryota;Viridiplantae;Streptophyta;Embryophyta;Tracheophyta;Spermatophyta;Magnoliophyta;eudicotyledons;core eudicotyledons;asterids;lamiids;Lamiales;Orobanchaceae;Orobancheae;Orobanche;
OTU_683	F14R15_Seq6879594	0	39	0	NA	not-targeted_group	86.9	Eukaryota;Viridiplantae;Streptophyta;Embryophyta;Tracheophyta;Spermatophyta;Magnoliophyta;eudicotyledons;core eudicotyledons;asterids;lamiids;Lamiales;Orobanchaceae;Orobancheae;Orobanche;
OTU_1299	F02R11_Seq289437	0	981	0	NA	not-targeted_group	98.1	Eukaryota;Viridiplantae;Streptophyta;Embryophyta;Tracheophyta;Spermatophyta;Magnoliophyta;eudicotyledons;core eudicotyledons;asterids;lamiids;Lamiales;Plantaginaceae;Callitricheae;Callitriche
OTU_4499	F06R13_Seq5646506	0	729	0	NA	not-targeted_group	94.4	Eukaryota;Viridiplantae;Streptophyta;Embryophyta;Tracheophyta;Spermatophyta;Magnoliophyta;eudicotyledons;core eudicotyledons;asterids;lamiids;Lamiales;Plantaginaceae;Callitricheae;Callitriche
OTU_3809	F04R07_Seq2701067	0	3	0	NA	not-targeted_group	81.2	Eukaryota;Viridiplantae;Streptophyta;Embryophyta;Tracheophyta;Spermatophyta;Magnoliophyta;eudicotyledons;core eudicotyledons;asterids;lamiids;Lamiales;Plantaginaceae;Veroniceae;Veronica
OTU_2523	F08R10_Seq139870	0	1	0	NA	not-targeted_group	81.6	Eukaryota;Viridiplantae;Streptophyta;Embryophyta;Tracheophyta;Spermatophyta;Magnoliophyta;eudicotyledons;core eudicotyledons;Caryophyllales;Plumbaginaceae;Plumbago
OTU_3370	F06R11_Seq6975502	1	22	4.54545	NA	not-targeted_group	87.3	Eukaryota;Viridiplantae;Streptophyta;Embryophyta;Tracheophyta;Spermatophyta;Magnoliophyta;eudicotyledons;core eudicotyledons;Cynomoriaceae;Cynomorium
OTU_231	F09R12_Seq6804516	0	1686	0	NA	not-targeted_group	86.5	Eukaryota;Viridiplantae;Streptophyta;Embryophyta;Tracheophyta;Spermatophyta;Magnoliophyta;eudicotyledons;core eudicotyledons;Cynomoriaceae;Cynomorium
OTU_4475	F14R01_Seq8254609	0	4	0	NA	not-targeted_group	90.6	Eukaryota;Viridiplantae;Streptophyta;Embryophyta;Tracheophyta;Spermatophyta;Magnoliophyta;eudicotyledons;core eudicotyledons;Cynomoriaceae;Cynomorium
OTU_4224	F01R14_Seq2667099	0	116	0	NA	not-targeted_group	80.1	Eukaryota;Viridiplantae;Streptophyta;Embryophyta;Tracheophyta;Spermatophyta;Magnoliophyta;eudicotyledons;core eudicotyledons;rosids
OTU_1456	F13R11_Seq1225390	0	17	0	NA	not-targeted_group	95.5	Eukaryota;Viridiplantae;Streptophyta;Embryophyta;Tracheophyta;Spermatophyta;Magnoliophyta;eudicotyledons;core eudicotyledons;rosids;fabids
OTU_3093	F13R13_Seq5947060	0	3	0	NA	not-targeted_group	93.6	Eukaryota;Viridiplantae;Streptophyta;Embryophyta;Tracheophyta;Spermatophyta;Magnoliophyta;eudicotyledons;core eudicotyledons;rosids;fabids
OTU_1231	F07R15_Seq6382963	0	20	0	NA	not-targeted_group	91.0	Eukaryota;Viridiplantae;Streptophyta;Embryophyta;Tracheophyta;Spermatophyta;Magnoliophyta;eudicotyledons;core eudicotyledons;rosids;fabids
OTU_922	F02R11_Seq2572522	1	2	50	blank_correction	not-targeted_group	94.4	Eukaryota;Viridiplantae;Streptophyta;Embryophyta;Tracheophyta;Spermatophyta;Magnoliophyta;eudicotyledons;core eudicotyledons;rosids;fabids
OTU_970	F13R10_Seq7980437	0	7	0	NA	not-targeted_group	90.6	Eukaryota;Viridiplantae;Streptophyta;Embryophyta;Tracheophyta;Spermatophyta;Magnoliophyta;eudicotyledons;core eudicotyledons;rosids;fabids;Celastrales;Celastraceae
OTU_96	F03R15_Seq1072826	1	4	25	blank_correction	not-targeted_group	88.7	Eukaryota;Viridiplantae;Streptophyta;Embryophyta;Tracheophyta;Spermatophyta;Magnoliophyta;eudicotyledons;core eudicotyledons;rosids;fabids;Celastrales;Celastraceae
OTU_1918	F04R03_Seq1769673	0	99	0	NA	not-targeted_group	99.2	Eukaryota;Viridiplantae;Streptophyta;Embryophyta;Tracheophyta;Spermatophyta;Magnoliophyta;eudicotyledons;core eudicotyledons;rosids;fabids;Celastrales;Celastraceae;Parnassia
OTU_8	F09R15_Seq6202650	0	1	0	NA	not-targeted_group	85.7	Eukaryota;Viridiplantae;Streptophyta;Embryophyta;Tracheophyta;Spermatophyta;Magnoliophyta;eudicotyledons;core eudicotyledons;rosids;fabids;Celastrales;Celastraceae;Parnassia
OTU_1340	F01R04_Seq5477050	0	5	0	NA	not-targeted_group	88.5	Eukaryota;Viridiplantae;Streptophyta;Embryophyta;Tracheophyta;Spermatophyta;Magnoliophyta;eudicotyledons;core eudicotyledons;rosids;fabids;Celastrales;environmental samples;
OTU_1837	F02R07_Seq1644255	0	135	0	NA	not-targeted_group	89.8	Eukaryota;Viridiplantae;Streptophyta;Embryophyta;Tracheophyta;Spermatophyta;Magnoliophyta;eudicotyledons;core eudicotyledons;rosids;fabids;Cucurbitales;Begoniaceae;Begonia
OTU_4496	F08R04_Seq4617535	0	5	0	NA	not-targeted_group	95.5	Eukaryota;Viridiplantae;Streptophyta;Embryophyta;Tracheophyta;Spermatophyta;Magnoliophyta;eudicotyledons;core eudicotyledons;rosids;fabids;Cucurbitales;Begoniaceae;Begonia
OTU_448	F10R15_Seq4623621	0	1	0	NA	not-targeted_group	87.4	Eukaryota;Viridiplantae;Streptophyta;Embryophyta;Tracheophyta;Spermatophyta;Magnoliophyta;eudicotyledons;core eudicotyledons;rosids;fabids;Fabales;Fabaceae;Papilionoideae;Trifolieae;Medicago;
OTU_3035	F02R14_Seq8324814	0	13	0	NA	not-targeted_group	95.1	Eukaryota;Viridiplantae;Streptophyta;Embryophyta;Tracheophyta;Spermatophyta;Magnoliophyta;eudicotyledons;core eudicotyledons;rosids;fabids;Fagales;Betulaceae
OTU_4507	F06R15_Seq5641126	0	2	0	NA	not-targeted_group	78.9	Eukaryota;Viridiplantae;Streptophyta;Embryophyta;Tracheophyta;Spermatophyta;Magnoliophyta;eudicotyledons;core eudicotyledons;rosids;fabids;Fagales;Betulaceae
OTU_2948	F06R10_Seq2753181	0	26	0	NA	not-targeted_group	91.0	Eukaryota;Viridiplantae;Streptophyta;Embryophyta;Tracheophyta;Spermatophyta;Magnoliophyta;eudicotyledons;core eudicotyledons;rosids;fabids;Fagales;Betulaceae
OTU_766	F02R11_Seq1411077	2	660	0.30303	NA	not-targeted_group	95.9	Eukaryota;Viridiplantae;Streptophyta;Embryophyta;Tracheophyta;Spermatophyta;Magnoliophyta;eudicotyledons;core eudicotyledons;rosids;fabids;Fagales;Betulaceae;Betula;
OTU_3382	F13R13_Seq6794166	277	255829	0.108275	NA	not-targeted_group	95.8	Eukaryota;Viridiplantae;Streptophyta;Embryophyta;Tracheophyta;Spermatophyta;Magnoliophyta;eudicotyledons;core eudicotyledons;rosids;fabids;Fagales;Betulaceae;Betula;
OTU_3735	F07R13_Seq8264159	0	9	0	NA	not-targeted_group	89.5	Eukaryota;Viridiplantae;Streptophyta;Embryophyta;Tracheophyta;Spermatophyta;Magnoliophyta;eudicotyledons;core eudicotyledons;rosids;fabids;Fagales;Betulaceae;Betula;
OTU_1356	F03R08_Seq5929201	0	2	0	NA	not-targeted_group	94.0	Eukaryota;Viridiplantae;Streptophyta;Embryophyta;Tracheophyta;Spermatophyta;Magnoliophyta;eudicotyledons;core eudicotyledons;rosids;fabids;Fagales;Betulaceae;Betula;
OTU_3214	F15R13_Seq8360728	0	1	0	NA	not-targeted_group	93.6	Eukaryota;Viridiplantae;Streptophyta;Embryophyta;Tracheophyta;Spermatophyta;Magnoliophyta;eudicotyledons;core eudicotyledons;rosids;fabids;Fagales;Betulaceae;Betula;
OTU_2355	F01R11_Seq3056847	5	10	50	blank_correction	not-targeted_group	95.5	Eukaryota;Viridiplantae;Streptophyta;Embryophyta;Tracheophyta;Spermatophyta;Magnoliophyta;eudicotyledons;core eudicotyledons;rosids;fabids;Fagales;Ticodendraceae;Ticodendron
OTU_2502	F11R03_Seq4558418	43	42060	0.102235	NA	not-targeted_group	98.5	Eukaryota;Viridiplantae;Streptophyta;Embryophyta;Tracheophyta;Spermatophyta;Magnoliophyta;eudicotyledons;core eudicotyledons;rosids;fabids;Malpighiales
OTU_163	F12R12_Seq1143303	0	51	0	NA	not-targeted_group	84.9	Eukaryota;Viridiplantae;Streptophyta;Embryophyta;Tracheophyta;Spermatophyta;Magnoliophyta;eudicotyledons;core eudicotyledons;rosids;fabids;Malpighiales
OTU_2178	F11R04_Seq8529796	0	1	0	NA	not-targeted_group	94.7	Eukaryota;Viridiplantae;Streptophyta;Embryophyta;Tracheophyta;Spermatophyta;Magnoliophyta;eudicotyledons;core eudicotyledons;rosids;fabids;Malpighiales
OTU_136	F12R04_Seq104729	0	487	0	NA	not-targeted_group	84.6	Eukaryota;Viridiplantae;Streptophyta;Embryophyta;Tracheophyta;Spermatophyta;Magnoliophyta;eudicotyledons;core eudicotyledons;rosids;fabids;Malpighiales
OTU_1319	F04R02_Seq4090846	0	1	0	NA	not-targeted_group	87.6	Eukaryota;Viridiplantae;Streptophyta;Embryophyta;Tracheophyta;Spermatophyta;Magnoliophyta;eudicotyledons;core eudicotyledons;rosids;fabids;Malpighiales
OTU_941	F14R04_Seq1847939	0	13	0	NA	not-targeted_group	87.6	Eukaryota;Viridiplantae;Streptophyta;Embryophyta;Tracheophyta;Spermatophyta;Magnoliophyta;eudicotyledons;core eudicotyledons;rosids;fabids;Malpighiales
OTU_3827	F12R12_Seq922470	0	2	0	NA	not-targeted_group	83.5	Eukaryota;Viridiplantae;Streptophyta;Embryophyta;Tracheophyta;Spermatophyta;Magnoliophyta;eudicotyledons;core eudicotyledons;rosids;fabids;Malpighiales
OTU_782	F01R15_Seq5664747	0	2	0	NA	not-targeted_group	95.5	Eukaryota;Viridiplantae;Streptophyta;Embryophyta;Tracheophyta;Spermatophyta;Magnoliophyta;eudicotyledons;core eudicotyledons;rosids;fabids;Malpighiales
OTU_1654	F02R04_Seq7245533	1	245	0.408163	NA	not-targeted_group	89.5	Eukaryota;Viridiplantae;Streptophyta;Embryophyta;Tracheophyta;Spermatophyta;Magnoliophyta;eudicotyledons;core eudicotyledons;rosids;fabids;Malpighiales;Calophyllaceae;Calophylleae
OTU_3044	F11R13_Seq6268287	0	17	0	NA	not-targeted_group	87.9	Eukaryota;Viridiplantae;Streptophyta;Embryophyta;Tracheophyta;Spermatophyta;Magnoliophyta;eudicotyledons;core eudicotyledons;rosids;fabids;Malpighiales;Calophyllaceae;Calophylleae
OTU_3027	F13R07_Seq6118452	0	1	0	NA	not-targeted_group	92.1	Eukaryota;Viridiplantae;Streptophyta;Embryophyta;Tracheophyta;Spermatophyta;Magnoliophyta;eudicotyledons;core eudicotyledons;rosids;fabids;Malpighiales;Clusiaceae;Garcinieae;Garcinia;
OTU_627	F06R03_Seq1294597	0	2	0	NA	not-targeted_group	88.3	Eukaryota;Viridiplantae;Streptophyta;Embryophyta;Tracheophyta;Spermatophyta;Magnoliophyta;eudicotyledons;core eudicotyledons;rosids;fabids;Malpighiales;Euphorbiaceae;Acalyphoideae;Acalypheae;Erythrococca
OTU_3226	F07R10_Seq410320	0	133	0	NA	not-targeted_group	95.1	Eukaryota;Viridiplantae;Streptophyta;Embryophyta;Tracheophyta;Spermatophyta;Magnoliophyta;eudicotyledons;core eudicotyledons;rosids;fabids;Malpighiales;Euphorbiaceae;Euphorbioideae;Hippomaneae;Homalanthus;
OTU_2975	F05R02_Seq5651127	0	606	0	NA	not-targeted_group	71.4	Eukaryota;Viridiplantae;Streptophyta;Embryophyta;Tracheophyta;Spermatophyta;Magnoliophyta;eudicotyledons;core eudicotyledons;rosids;fabids;Malpighiales;Ochnaceae
OTU_1516	F14R11_Seq7258177	0	1	0	NA	not-targeted_group	84.6	Eukaryota;Viridiplantae;Streptophyta;Embryophyta;Tracheophyta;Spermatophyta;Magnoliophyta;eudicotyledons;core eudicotyledons;rosids;fabids;Malpighiales;Ochnaceae;Cespedesia;
OTU_3389	F02R07_Seq1369658	1	15	6.66667	NA	not-targeted_group	81.0	Eukaryota;Viridiplantae;Streptophyta;Embryophyta;Tracheophyta;Spermatophyta;Magnoliophyta;eudicotyledons;core eudicotyledons;rosids;fabids;Malpighiales;Ochnaceae;Medusagyne;
OTU_2219	F05R13_Seq6851409	0	105	0	NA	not-targeted_group	75.0	Eukaryota;Viridiplantae;Streptophyta;Embryophyta;Tracheophyta;Spermatophyta;Magnoliophyta;eudicotyledons;core eudicotyledons;rosids;fabids;Malpighiales;Ochnaceae;Ochna
OTU_3146	F03R05_Seq180052	0	80	0	NA	not-targeted_group	63.4	Eukaryota;Viridiplantae;Streptophyta;Embryophyta;Tracheophyta;Spermatophyta;Magnoliophyta;eudicotyledons;core eudicotyledons;rosids;fabids;Malpighiales;Rafflesiaceae;Sapria;
OTU_4147	F01R02_Seq1259489	0	262	0	NA	not-targeted_group	65.0	Eukaryota;Viridiplantae;Streptophyta;Embryophyta;Tracheophyta;Spermatophyta;Magnoliophyta;eudicotyledons;core eudicotyledons;rosids;fabids;Malpighiales;Rafflesiaceae;Sapria;
OTU_1845	F14R05_Seq366392	0	6	0	NA	not-targeted_group	63.0	Eukaryota;Viridiplantae;Streptophyta;Embryophyta;Tracheophyta;Spermatophyta;Magnoliophyta;eudicotyledons;core eudicotyledons;rosids;fabids;Malpighiales;Rafflesiaceae;Sapria;
OTU_675	F03R08_Seq5444131	0	1	0	NA	not-targeted_group	87.3	Eukaryota;Viridiplantae;Streptophyta;Embryophyta;Tracheophyta;Spermatophyta;Magnoliophyta;eudicotyledons;core eudicotyledons;rosids;fabids;Malpighiales;Salicaceae
OTU_467	F07R08_Seq7538414	0	2	0	NA	not-targeted_group	95.5	Eukaryota;Viridiplantae;Streptophyta;Embryophyta;Tracheophyta;Spermatophyta;Magnoliophyta;eudicotyledons;core eudicotyledons;rosids;fabids;Malpighiales;Salicaceae;Prockieae;Hasseltia;
OTU_2238	F01R05_Seq676812	1	873	0.114548	NA	not-targeted_group	89.8	Eukaryota;Viridiplantae;Streptophyta;Embryophyta;Tracheophyta;Spermatophyta;Magnoliophyta;eudicotyledons;core eudicotyledons;rosids;fabids;Malpighiales;Trigoniaceae;Trigoniastrum;
OTU_3398	F04R02_Seq5097698	0	2	0	NA	not-targeted_group	81.5	Eukaryota;Viridiplantae;Streptophyta;Embryophyta;Tracheophyta;Spermatophyta;Magnoliophyta;eudicotyledons;core eudicotyledons;rosids;fabids;Oxalidales;Cunoniaceae;Weinmannia;
OTU_840	F02R14_Seq8452776	0	1	0	NA	not-targeted_group	85.7	Eukaryota;Viridiplantae;Streptophyta;Embryophyta;Tracheophyta;Spermatophyta;Magnoliophyta;eudicotyledons;core eudicotyledons;rosids;fabids;Rosales
OTU_4330	F03R05_Seq5780768	1	3	33.3333	blank_correction	not-targeted_group	90.6	Eukaryota;Viridiplantae;Streptophyta;Embryophyta;Tracheophyta;Spermatophyta;Magnoliophyta;eudicotyledons;core eudicotyledons;rosids;fabids;Rosales;Cannabaceae;Humulus;
OTU_1900	F01R12_Seq4742255	0	2	0	NA	not-targeted_group	92.9	Eukaryota;Viridiplantae;Streptophyta;Embryophyta;Tracheophyta;Spermatophyta;Magnoliophyta;eudicotyledons;core eudicotyledons;rosids;fabids;Rosales;Rosaceae;Dryadoideae
OTU_1878	F11R06_Seq7849616	107	95408	0.11215	NA	not-targeted_group	91.9	Eukaryota;Viridiplantae;Streptophyta;Embryophyta;Tracheophyta;Spermatophyta;Magnoliophyta;eudicotyledons;core eudicotyledons;rosids;fabids;Rosales;Rosaceae;Rosoideae;Rosodae
OTU_13	F08R09_Seq3820073	1	596	0.167785	NA	not-targeted_group	94.7	Eukaryota;Viridiplantae;Streptophyta;Embryophyta;Tracheophyta;Spermatophyta;Magnoliophyta;eudicotyledons;core eudicotyledons;rosids;fabids;Rosales;Rosaceae;Rosoideae;Rosodae;Potentilleae;Fragaria
OTU_3775	F06R07_Seq6716045	0	45	0	NA	not-targeted_group	89.8	Eukaryota;Viridiplantae;Streptophyta;Embryophyta;Tracheophyta;Spermatophyta;Magnoliophyta;eudicotyledons;core eudicotyledons;rosids;fabids;Rosales;Rosaceae;Spiraeoideae
OTU_866	F05R04_Seq7633190	0	1	0	NA	not-targeted_group	95.1	Eukaryota;Viridiplantae;Streptophyta;Embryophyta;Tracheophyta;Spermatophyta;Magnoliophyta;eudicotyledons;core eudicotyledons;rosids;fabids;Rosales;Rosaceae;Spiraeoideae
OTU_3269	F04R02_Seq7351213	1	1	100	blank_correction	not-targeted_group	95.5	Eukaryota;Viridiplantae;Streptophyta;Embryophyta;Tracheophyta;Spermatophyta;Magnoliophyta;eudicotyledons;core eudicotyledons;rosids;fabids;Rosales;Rosaceae;Spiraeoideae
OTU_2988	F05R05_Seq8855751	2	4	50	blank_correction	not-targeted_group	95.9	Eukaryota;Viridiplantae;Streptophyta;Embryophyta;Tracheophyta;Spermatophyta;Magnoliophyta;eudicotyledons;core eudicotyledons;rosids;fabids;Rosales;Rosaceae;Spiraeoideae
OTU_1003	F05R14_Seq3616923	2	1	200	blank_correction	not-targeted_group	95.9	Eukaryota;Viridiplantae;Streptophyta;Embryophyta;Tracheophyta;Spermatophyta;Magnoliophyta;eudicotyledons;core eudicotyledons;rosids;fabids;Rosales;Ulmaceae
OTU_37	F02R14_Seq8700009	0	1	0	NA	not-targeted_group	92.1	Eukaryota;Viridiplantae;Streptophyta;Embryophyta;Tracheophyta;Spermatophyta;Magnoliophyta;eudicotyledons;core eudicotyledons;rosids;fabids;Rosales;Ulmaceae;Celtis;
OTU_1759	F02R07_Seq1858746	0	1	0	NA	not-targeted_group	73.3	Eukaryota;Viridiplantae;Streptophyta;Embryophyta;Tracheophyta;Spermatophyta;Magnoliophyta;eudicotyledons;core eudicotyledons;rosids;malvids
OTU_3711	F10R02_Seq3251446	0	1	0	NA	not-targeted_group	85.0	Eukaryota;Viridiplantae;Streptophyta;Embryophyta;Tracheophyta;Spermatophyta;Magnoliophyta;eudicotyledons;core eudicotyledons;rosids;malvids
OTU_1100	F04R03_Seq1184424	0	37	0	NA	not-targeted_group	63.2	Eukaryota;Viridiplantae;Streptophyta;Embryophyta;Tracheophyta;Spermatophyta;Magnoliophyta;eudicotyledons;core eudicotyledons;rosids;malvids;Malvales;Cytinaceae;Cytinus
OTU_779	F06R11_Seq1288978	0	34	0	NA	not-targeted_group	81.8	Eukaryota;Viridiplantae;Streptophyta;Embryophyta;Tracheophyta;Spermatophyta;Magnoliophyta;eudicotyledons;core eudicotyledons;rosids;malvids;Malvales;Neuradaceae;Neurada;
OTU_3810	F03R07_Seq5201367	0	33	0	NA	not-targeted_group	61.7	Eukaryota;Viridiplantae;Streptophyta;Embryophyta;Tracheophyta;Spermatophyta;Magnoliophyta;eudicotyledons;core eudicotyledons;rosids;malvids;Malvales;Neuradaceae;Neurada;
OTU_3962	F04R07_Seq3283546	0	1	0	NA	not-targeted_group	75.2	Eukaryota;Viridiplantae;Streptophyta;Embryophyta;Tracheophyta;Spermatophyta;Magnoliophyta;eudicotyledons;core eudicotyledons;rosids;malvids;Malvales;Neuradaceae;Neurada;
OTU_476	F02R13_Seq4891732	0	667	0	NA	not-targeted_group	77.4	Eukaryota;Viridiplantae;Streptophyta;Embryophyta;Tracheophyta;Spermatophyta;Magnoliophyta;eudicotyledons;core eudicotyledons;rosids;malvids;Malvales;Neuradaceae;Neurada;
OTU_3331	F03R02_Seq2664172	0	1	0	NA	not-targeted_group	84.6	Eukaryota;Viridiplantae;Streptophyta;Embryophyta;Tracheophyta;Spermatophyta;Magnoliophyta;eudicotyledons;core eudicotyledons;rosids;malvids;Malvales;Neuradaceae;Neurada;
OTU_2369	F06R07_Seq3283408	0	2	0	NA	not-targeted_group	85.7	Eukaryota;Viridiplantae;Streptophyta;Embryophyta;Tracheophyta;Spermatophyta;Magnoliophyta;eudicotyledons;core eudicotyledons;rosids;malvids;Myrtales;Melastomataceae;Memecylon;
OTU_3621	F03R05_Seq2098978	0	2	0	NA	not-targeted_group	74.5	Eukaryota;Viridiplantae;Streptophyta;Embryophyta;Tracheophyta;Spermatophyta;Magnoliophyta;eudicotyledons;core eudicotyledons;rosids;malvids;Myrtales;Myrtaceae;Uromyrtus;
OTU_33	F02R05_Seq4640616	1	1	100	blank_correction	not-targeted_group	87.5	Eukaryota;Viridiplantae;Streptophyta;Embryophyta;Tracheophyta;Spermatophyta;Magnoliophyta;eudicotyledons;core eudicotyledons;rosids;malvids;Myrtales;Penaeaceae;Endonema;
OTU_2563	F03R07_Seq901424	0	7	0	NA	not-targeted_group	70.2	Eukaryota;Viridiplantae;Streptophyta;Embryophyta;Tracheophyta;Spermatophyta;Magnoliophyta;eudicotyledons;core eudicotyledons;Santalales;Thesiaceae;Thesidium;
OTU_1502	F03R04_Seq4207252	9	2501	0.359856	NA	not-targeted_group	95.9	Eukaryota;Viridiplantae;Streptophyta;Embryophyta;Tracheophyta;Spermatophyta;Magnoliophyta;eudicotyledons;core eudicotyledons;Saxifragales;Crassulaceae;Crassula
OTU_1574	F02R04_Seq8821589	10	6647	0.150444	NA	not-targeted_group	97.4	Eukaryota;Viridiplantae;Streptophyta;Embryophyta;Tracheophyta;Spermatophyta;Magnoliophyta;eudicotyledons;core eudicotyledons;Saxifragales;Crassulaceae;Crassula
OTU_361	F03R05_Seq3334665	1	78	1.28205	NA	not-targeted_group	96.6	Eukaryota;Viridiplantae;Streptophyta;Embryophyta;Tracheophyta;Spermatophyta;Magnoliophyta;eudicotyledons;core eudicotyledons;Saxifragales;Haloragaceae
OTU_371	F12R02_Seq3223378	1	86	1.16279	NA	not-targeted_group	94.7	Eukaryota;Viridiplantae;Streptophyta;Embryophyta;Tracheophyta;Spermatophyta;Magnoliophyta;eudicotyledons;core eudicotyledons;Saxifragales;Haloragaceae
OTU_2484	F05R04_Seq897405	4	489	0.817996	NA	not-targeted_group	96.2	Eukaryota;Viridiplantae;Streptophyta;Embryophyta;Tracheophyta;Spermatophyta;Magnoliophyta;eudicotyledons;core eudicotyledons;Saxifragales;Haloragaceae
OTU_4483	F02R10_Seq5865410	1	123	0.813008	NA	not-targeted_group	95.9	Eukaryota;Viridiplantae;Streptophyta;Embryophyta;Tracheophyta;Spermatophyta;Magnoliophyta;eudicotyledons;core eudicotyledons;Saxifragales;Haloragaceae
OTU_379	F13R11_Seq4061144	2	262	0.763359	NA	not-targeted_group	96.6	Eukaryota;Viridiplantae;Streptophyta;Embryophyta;Tracheophyta;Spermatophyta;Magnoliophyta;eudicotyledons;core eudicotyledons;Saxifragales;Haloragaceae
OTU_2215	F01R05_Seq2718711	2	539	0.371058	NA	not-targeted_group	95.9	Eukaryota;Viridiplantae;Streptophyta;Embryophyta;Tracheophyta;Spermatophyta;Magnoliophyta;eudicotyledons;core eudicotyledons;Saxifragales;Haloragaceae
OTU_2554	F08R08_Seq3685425	5	1796	0.278396	NA	not-targeted_group	95.1	Eukaryota;Viridiplantae;Streptophyta;Embryophyta;Tracheophyta;Spermatophyta;Magnoliophyta;eudicotyledons;core eudicotyledons;Saxifragales;Haloragaceae
OTU_4181	F10R03_Seq3033217	2	731	0.273598	NA	not-targeted_group	94.8	Eukaryota;Viridiplantae;Streptophyta;Embryophyta;Tracheophyta;Spermatophyta;Magnoliophyta;eudicotyledons;core eudicotyledons;Saxifragales;Haloragaceae
OTU_2463	F04R09_Seq488390	1	419	0.238663	NA	not-targeted_group	96.6	Eukaryota;Viridiplantae;Streptophyta;Embryophyta;Tracheophyta;Spermatophyta;Magnoliophyta;eudicotyledons;core eudicotyledons;Saxifragales;Haloragaceae
OTU_4476	F04R04_Seq4976289	1	516	0.193798	NA	not-targeted_group	95.5	Eukaryota;Viridiplantae;Streptophyta;Embryophyta;Tracheophyta;Spermatophyta;Magnoliophyta;eudicotyledons;core eudicotyledons;Saxifragales;Haloragaceae
OTU_1041	F13R03_Seq525323	21	12779	0.164332	NA	not-targeted_group	96.6	Eukaryota;Viridiplantae;Streptophyta;Embryophyta;Tracheophyta;Spermatophyta;Magnoliophyta;eudicotyledons;core eudicotyledons;Saxifragales;Haloragaceae
OTU_1167	F14R15_Seq1401293	201	139160	0.144438	NA	not-targeted_group	98.1	Eukaryota;Viridiplantae;Streptophyta;Embryophyta;Tracheophyta;Spermatophyta;Magnoliophyta;eudicotyledons;core eudicotyledons;Saxifragales;Haloragaceae
OTU_1769	F02R10_Seq3325420	7	4924	0.142161	NA	not-targeted_group	96.7	Eukaryota;Viridiplantae;Streptophyta;Embryophyta;Tracheophyta;Spermatophyta;Magnoliophyta;eudicotyledons;core eudicotyledons;Saxifragales;Haloragaceae
OTU_3922	F03R02_Seq5091761	0	1	0	NA	not-targeted_group	95.5	Eukaryota;Viridiplantae;Streptophyta;Embryophyta;Tracheophyta;Spermatophyta;Magnoliophyta;eudicotyledons;core eudicotyledons;Saxifragales;Haloragaceae
OTU_148	F06R11_Seq92516	0	1	0	NA	not-targeted_group	92.5	Eukaryota;Viridiplantae;Streptophyta;Embryophyta;Tracheophyta;Spermatophyta;Magnoliophyta;eudicotyledons;core eudicotyledons;Saxifragales;Haloragaceae
OTU_3375	F03R03_Seq1176477	0	37	0	NA	not-targeted_group	87.6	Eukaryota;Viridiplantae;Streptophyta;Embryophyta;Tracheophyta;Spermatophyta;Magnoliophyta;eudicotyledons;core eudicotyledons;Saxifragales;Haloragaceae
OTU_3259	F11R01_Seq1797996	0	6	0	NA	not-targeted_group	94.4	Eukaryota;Viridiplantae;Streptophyta;Embryophyta;Tracheophyta;Spermatophyta;Magnoliophyta;eudicotyledons;core eudicotyledons;Saxifragales;Haloragaceae
OTU_3219	F13R13_Seq2765426	0	1	0	NA	not-targeted_group	90.2	Eukaryota;Viridiplantae;Streptophyta;Embryophyta;Tracheophyta;Spermatophyta;Magnoliophyta;eudicotyledons;core eudicotyledons;Saxifragales;Haloragaceae
OTU_1935	F02R15_Seq6050114	0	416	0	NA	not-targeted_group	96.6	Eukaryota;Viridiplantae;Streptophyta;Embryophyta;Tracheophyta;Spermatophyta;Magnoliophyta;eudicotyledons;core eudicotyledons;Saxifragales;Haloragaceae
OTU_1510	F03R05_Seq7997763	0	55	0	NA	not-targeted_group	96.2	Eukaryota;Viridiplantae;Streptophyta;Embryophyta;Tracheophyta;Spermatophyta;Magnoliophyta;eudicotyledons;core eudicotyledons;Saxifragales;Haloragaceae
OTU_4071	F07R15_Seq3117681	0	23	0	NA	not-targeted_group	95.9	Eukaryota;Viridiplantae;Streptophyta;Embryophyta;Tracheophyta;Spermatophyta;Magnoliophyta;eudicotyledons;core eudicotyledons;Saxifragales;Haloragaceae
OTU_838	F12R04_Seq7064258	0	1	0	NA	not-targeted_group	95.9	Eukaryota;Viridiplantae;Streptophyta;Embryophyta;Tracheophyta;Spermatophyta;Magnoliophyta;eudicotyledons;core eudicotyledons;Saxifragales;Haloragaceae
OTU_45	F06R02_Seq4409051	0	2	0	NA	not-targeted_group	80.1	Eukaryota;Viridiplantae;Streptophyta;Embryophyta;Tracheophyta;Spermatophyta;Magnoliophyta;eudicotyledons;core eudicotyledons;Saxifragales;Haloragaceae
OTU_864	F12R02_Seq7810840	0	2	0	NA	not-targeted_group	94.4	Eukaryota;Viridiplantae;Streptophyta;Embryophyta;Tracheophyta;Spermatophyta;Magnoliophyta;eudicotyledons;core eudicotyledons;Saxifragales;Haloragaceae
OTU_3588	F02R09_Seq5463482	1	2	50	blank_correction	not-targeted_group	96.6	Eukaryota;Viridiplantae;Streptophyta;Embryophyta;Tracheophyta;Spermatophyta;Magnoliophyta;eudicotyledons;core eudicotyledons;Saxifragales;Haloragaceae
OTU_377	F07R10_Seq2060929	1	2666	0.0375094	NA	not-targeted_group	89.2	Eukaryota;Viridiplantae;Streptophyta;Embryophyta;Tracheophyta;Spermatophyta;Magnoliophyta;eudicotyledons;core eudicotyledons;Saxifragales;Paeoniaceae;Paeonia
OTU_3187	F01R06_Seq8047963	0	2	0	NA	not-targeted_group	76.3	Eukaryota;Viridiplantae;Streptophyta;Embryophyta;Tracheophyta;Spermatophyta;Magnoliophyta;eudicotyledons;Ranunculales;Berberidaceae;Berberis;
OTU_1758	F08R14_Seq2178437	0	119	0	NA	not-targeted_group	96.6	Eukaryota;Viridiplantae;Streptophyta;Embryophyta;Tracheophyta;Spermatophyta;Magnoliophyta;eudicotyledons;Ranunculales;Papaveraceae;Sanguinaria;
OTU_2400	F03R09_Seq6199022	0	3	0	NA	not-targeted_group	89.6	Eukaryota;Viridiplantae;Streptophyta;Embryophyta;Tracheophyta;Spermatophyta;Magnoliophyta;Liliopsida
OTU_3831	F07R02_Seq58221	0	26	0	NA	not-targeted_group	78.2	Eukaryota;Viridiplantae;Streptophyta;Embryophyta;Tracheophyta;Spermatophyta;Magnoliophyta;Liliopsida;Arecaceae;Arecoideae;Areceae;Areceae incertae sedis;Hydriastele;
OTU_32	F05R13_Seq6456395	0	20	0	NA	not-targeted_group	83.8	Eukaryota;Viridiplantae;Streptophyta;Embryophyta;Tracheophyta;Spermatophyta;Magnoliophyta;Liliopsida;Asparagales;Amaryllidaceae;Allioideae;Allieae;Allium
OTU_4297	F01R11_Seq6089868	0	79	0	NA	not-targeted_group	84.6	Eukaryota;Viridiplantae;Streptophyta;Embryophyta;Tracheophyta;Spermatophyta;Magnoliophyta;Liliopsida;Asparagales;Asparagaceae;Agavoideae;Hesperocallis;
OTU_3133	F12R02_Seq2700671	0	13	0	NA	not-targeted_group	61.2	Eukaryota;Viridiplantae;Streptophyta;Embryophyta;Tracheophyta;Spermatophyta;Magnoliophyta;Liliopsida;Asparagales;Orchidaceae;Epidendroideae;Cymbidieae;Cymbidiinae;Cymbidium;
OTU_1521	F05R07_Seq4842999	0	1	0	NA	not-targeted_group	85.7	Eukaryota;Viridiplantae;Streptophyta;Embryophyta;Tracheophyta;Spermatophyta;Magnoliophyta;Liliopsida;Asparagales;Orchidaceae;Orchidoideae;Diurideae;Diurinae;Diuris
OTU_3719	F03R15_Seq950382	0	2	0	NA	not-targeted_group	75.3	Eukaryota;Viridiplantae;Streptophyta;Embryophyta;Tracheophyta;Spermatophyta;Magnoliophyta;Liliopsida;Commelinales;Pontederiaceae
OTU_214	F02R10_Seq845977	0	90	0	NA	not-targeted_group	66.8	Eukaryota;Viridiplantae;Streptophyta;Embryophyta;Tracheophyta;Spermatophyta;Magnoliophyta;Liliopsida;Dioscoreales;Burmanniaceae;Burmannia
OTU_3896	F03R10_Seq5999576	0	2	0	NA	not-targeted_group	82.3	Eukaryota;Viridiplantae;Streptophyta;Embryophyta;Tracheophyta;Spermatophyta;Magnoliophyta;Liliopsida;Dioscoreales;Burmanniaceae;Gymnosiphon
OTU_2978	F05R02_Seq3396686	0	108	0	NA	not-targeted_group	81.8	Eukaryota;Viridiplantae;Streptophyta;Embryophyta;Tracheophyta;Spermatophyta;Magnoliophyta;Liliopsida;Dioscoreales;Burmanniaceae;Gymnosiphon
OTU_643	F02R07_Seq2271913	0	191	0	NA	not-targeted_group	60.8	Eukaryota;Viridiplantae;Streptophyta;Embryophyta;Tracheophyta;Spermatophyta;Magnoliophyta;Liliopsida;Dioscoreales;Burmanniaceae;Tiputinia
OTU_1680	F07R15_Seq389302	2	8393	0.0238294	NA	not-targeted_group	98.1	Eukaryota;Viridiplantae;Streptophyta;Embryophyta;Tracheophyta;Spermatophyta;Magnoliophyta;Liliopsida;Poales
OTU_3924	F05R11_Seq6713011	0	162	0	NA	not-targeted_group	95.5	Eukaryota;Viridiplantae;Streptophyta;Embryophyta;Tracheophyta;Spermatophyta;Magnoliophyta;Liliopsida;Poales
OTU_1665	F01R14_Seq6116046	0	435	0	NA	not-targeted_group	96.2	Eukaryota;Viridiplantae;Streptophyta;Embryophyta;Tracheophyta;Spermatophyta;Magnoliophyta;Liliopsida;Poales;Cyperaceae;Cyperoideae
OTU_3887	F04R07_Seq4632496	0	286	0	NA	not-targeted_group	75.7	Eukaryota;Viridiplantae;Streptophyta;Embryophyta;Tracheophyta;Spermatophyta;Magnoliophyta;Liliopsida;Poales;environmental samples
OTU_3261	F02R01_Seq5999780	9	6826	0.131849	NA	not-targeted_group	98.5	Eukaryota;Viridiplantae;Streptophyta;Embryophyta;Tracheophyta;Spermatophyta;Magnoliophyta;Liliopsida;Poales;Juncaceae;Juncus;
OTU_221	F13R13_Seq1690543	1	1818	0.0550055	NA	not-targeted_group	97.4	Eukaryota;Viridiplantae;Streptophyta;Embryophyta;Tracheophyta;Spermatophyta;Magnoliophyta;Liliopsida;Poales;Typhaceae;Sparganium;
OTU_3107	F04R04_Seq1037380	0	15	0	NA	not-targeted_group	96.2	Eukaryota;Viridiplantae;Streptophyta;Embryophyta;Tracheophyta;Spermatophyta;Magnoliophyta;Liliopsida;Poales;Typhaceae;Sparganium;
OTU_4460	F01R14_Seq3354405	5	1118	0.447227	NA	not-targeted_group	96.6	Eukaryota;Viridiplantae;Streptophyta;Embryophyta;Tracheophyta;Spermatophyta;Magnoliophyta;Liliopsida;Potamogetonaceae
OTU_624	F08R11_Seq6402249	1	1	100	blank_correction	not-targeted_group	93.0	Eukaryota;Viridiplantae;Streptophyta;Embryophyta;Tracheophyta;Spermatophyta;Magnoliophyta;Liliopsida;Potamogetonaceae
OTU_1922	F02R12_Seq5718251	1	20	5	NA	not-targeted_group	94.4	Eukaryota;Viridiplantae;Streptophyta;Embryophyta;Tracheophyta;Spermatophyta;Magnoliophyta;Liliopsida;Potamogetonaceae;Potamogeton
OTU_2546	F01R14_Seq8565606	2	98	2.04082	NA	not-targeted_group	97.0	Eukaryota;Viridiplantae;Streptophyta;Embryophyta;Tracheophyta;Spermatophyta;Magnoliophyta;Liliopsida;Potamogetonaceae;Potamogeton
OTU_2505	F09R14_Seq7627625	2	149	1.34228	NA	not-targeted_group	95.1	Eukaryota;Viridiplantae;Streptophyta;Embryophyta;Tracheophyta;Spermatophyta;Magnoliophyta;Liliopsida;Potamogetonaceae;Potamogeton
OTU_3260	F07R07_Seq2378769	1	119	0.840336	NA	not-targeted_group	95.5	Eukaryota;Viridiplantae;Streptophyta;Embryophyta;Tracheophyta;Spermatophyta;Magnoliophyta;Liliopsida;Potamogetonaceae;Potamogeton
OTU_3746	F13R11_Seq8065801	3	1085	0.276498	NA	not-targeted_group	97.4	Eukaryota;Viridiplantae;Streptophyta;Embryophyta;Tracheophyta;Spermatophyta;Magnoliophyta;Liliopsida;Potamogetonaceae;Potamogeton
OTU_478	F08R04_Seq3160229	1	389	0.257069	NA	not-targeted_group	97.4	Eukaryota;Viridiplantae;Streptophyta;Embryophyta;Tracheophyta;Spermatophyta;Magnoliophyta;Liliopsida;Potamogetonaceae;Potamogeton
OTU_4273	F06R09_Seq6846181	14	7483	0.187091	NA	not-targeted_group	96.6	Eukaryota;Viridiplantae;Streptophyta;Embryophyta;Tracheophyta;Spermatophyta;Magnoliophyta;Liliopsida;Potamogetonaceae;Potamogeton
OTU_2707	F02R09_Seq4845854	42	27959	0.15022	NA	not-targeted_group	96.6	Eukaryota;Viridiplantae;Streptophyta;Embryophyta;Tracheophyta;Spermatophyta;Magnoliophyta;Liliopsida;Potamogetonaceae;Potamogeton
OTU_3812	F09R09_Seq1402869	79	77000	0.102597	NA	not-targeted_group	95.5	Eukaryota;Viridiplantae;Streptophyta;Embryophyta;Tracheophyta;Spermatophyta;Magnoliophyta;Liliopsida;Potamogetonaceae;Potamogeton
OTU_3755	F02R14_Seq1327787	0	122	0	NA	not-targeted_group	91.7	Eukaryota;Viridiplantae;Streptophyta;Embryophyta;Tracheophyta;Spermatophyta;Magnoliophyta;Liliopsida;Potamogetonaceae;Potamogeton
OTU_746	F03R05_Seq2298581	0	58	0	NA	not-targeted_group	96.6	Eukaryota;Viridiplantae;Streptophyta;Embryophyta;Tracheophyta;Spermatophyta;Magnoliophyta;Liliopsida;Potamogetonaceae;Potamogeton
OTU_1056	F03R05_Seq5364886	0	2	0	NA	not-targeted_group	93.6	Eukaryota;Viridiplantae;Streptophyta;Embryophyta;Tracheophyta;Spermatophyta;Magnoliophyta;Liliopsida;Potamogetonaceae;Potamogeton
OTU_694	F09R13_Seq523245	0	500	0	NA	not-targeted_group	94.7	Eukaryota;Viridiplantae;Streptophyta;Embryophyta;Tracheophyta;Spermatophyta;Magnoliophyta;Liliopsida;Potamogetonaceae;Potamogeton
OTU_4506	F12R04_Seq7094084	0	2	0	NA	not-targeted_group	85.7	Eukaryota;Viridiplantae;Streptophyta;Embryophyta;Tracheophyta;Spermatophyta;Magnoliophyta;Liliopsida;Potamogetonaceae;Potamogeton
OTU_1649	F13R12_Seq3675906	0	320	0	NA	not-targeted_group	94.0	Eukaryota;Viridiplantae;Streptophyta;Embryophyta;Tracheophyta;Spermatophyta;Magnoliophyta;Liliopsida;Potamogetonaceae;Potamogeton
OTU_2677	F09R09_Seq2888478	0	141	0	NA	not-targeted_group	96.6	Eukaryota;Viridiplantae;Streptophyta;Embryophyta;Tracheophyta;Spermatophyta;Magnoliophyta;Liliopsida;Potamogetonaceae;Potamogeton
OTU_3172	F02R14_Seq2708032	0	10	0	NA	not-targeted_group	95.9	Eukaryota;Viridiplantae;Streptophyta;Embryophyta;Tracheophyta;Spermatophyta;Magnoliophyta;Liliopsida;Potamogetonaceae;Potamogeton
OTU_3158	F09R08_Seq3090424	0	109	0	NA	not-targeted_group	97.0	Eukaryota;Viridiplantae;Streptophyta;Embryophyta;Tracheophyta;Spermatophyta;Magnoliophyta;Liliopsida;Potamogetonaceae;Potamogeton
OTU_4122	F01R09_Seq47758	2	1	200	blank_correction	not-targeted_group	94.0	Eukaryota;Viridiplantae;Streptophyta;Embryophyta;Tracheophyta;Spermatophyta;Magnoliophyta;Liliopsida;Potamogetonaceae;Potamogeton
OTU_3760	F01R09_Seq7999571	1	2	50	blank_correction	not-targeted_group	89.1	Eukaryota;Viridiplantae;Streptophyta;Embryophyta;Tracheophyta;Spermatophyta;Magnoliophyta;Liliopsida;Potamogetonaceae;Potamogeton
OTU_1657	F14R08_Seq6993856	3	29	10.3448	blank_correction	not-targeted_group	95.9	Eukaryota;Viridiplantae;Streptophyta;Embryophyta;Tracheophyta;Spermatophyta;Magnoliophyta;Liliopsida;Potamogetonaceae;Potamogeton
OTU_947	F07R05_Seq6359458	0	84	0	NA	not-targeted_group	91.4	Eukaryota;Viridiplantae;Streptophyta;Embryophyta;Tracheophyta;Spermatophyta;Magnoliophyta;Liliopsida;Potamogetonaceae;Stuckenia
OTU_615	F07R04_Seq4514143	1	2	50	blank_correction	not-targeted_group	85.3	Eukaryota;Viridiplantae;Streptophyta;Embryophyta;Tracheophyta;Spermatophyta;Magnoliophyta;Liliopsida;Zingiberales;Musaceae
OTU_2023	F03R05_Seq4732534	0	3	0	NA	not-targeted_group	77.6	Eukaryota;Viridiplantae;Streptophyta;Embryophyta;Tracheophyta;Spermatophyta;Magnoliophyta;magnoliids;Canellales;Canellaceae;Canella
OTU_3275	F12R14_Seq3188671	0	2	0	NA	not-targeted_group	89.5	Eukaryota;Viridiplantae;Streptophyta;Embryophyta;Tracheophyta;Spermatophyta;Magnoliophyta;magnoliids;Canellales;Winteraceae
OTU_1807	F14R09_Seq8575285	0	3	0	NA	not-targeted_group	89.9	Eukaryota;Viridiplantae;Streptophyta;Embryophyta;Tracheophyta;Spermatophyta;Magnoliophyta;magnoliids;Piperales;Hydnoraceae;Hydnora;
