# Supplementary material for: Landscape Setting Drives the Microbial Eukaryotic Community Structure in Four Swedish Mountain Lakes over the Holocene
Source: Microorganisms. 2021 Feb 11;9(2):355. doi: 10.3390/microorganisms9020355 (PMC7916980; doi:10.3390/microorganisms9020355)
Supplement: Supplementary file 1 [file microorganisms-09-00355-s001.zip › microorganisms-1087079/Supplementary_Table_3.xlsx]

## Sheet: ZF10
OTUs	number of time detected (total 15 samples)	present_in_oldest_and_most_recent_sample	#DNAsequences	Identity_...	EMBL3	Best_hit_identity
OTU2875	15	yes	6010	97.1	Apicomplexa	Eukaryota;Alveolata;Apicomplexa
OTU3278	15	yes	5421	98.9	Chlorophyta	Eukaryota;Viridiplantae;Chlorophyta;Chlorophyceae;Sphaeropleales;Scenedesmaceae
OTU3208	15	yes	12312	93.2	Perkinsea	Eukaryota;Alveolata;Perkinsea;Perkinsea_1
OTU977	15	yes	3532	93.1	Perkinsea	Eukaryota;Alveolata;Perkinsea;Perkinsea_1
OTU1407	15	yes	168578	88.1	Unclassified_Alveolata	Eukaryota;Alveolata
OTU2226	15	yes	14123	95.1	Unclassified_Alveolata	Eukaryota;Alveolata;environmental_samples
OTU1035	15	yes	19237	95.9	Unclassified_Alveolata	Eukaryota;Alveolata;environmental_samples
OTU1836	15	yes	2995	97.4	Unclassified_Alveolata	Eukaryota;Alveolata;environmental_samples
OTU601	15	yes	256	93.2	Unclassified_Alveolata	Eukaryota;Alveolata;environmental_samples
OTU1699	15	yes	524	92.1	Unclassified_Alveolata	Eukaryota;Alveolata;environmental_samples
OTU409	15	yes	1892	96.7	Unclassified_Haptophyta	Eukaryota;Haptophyceae;environmental_samples;_
OTU3646	15	yes	1984	94.3	Unclassified_Haptophyta	Eukaryota;Haptophyceae;environmental_samples;_
OTU4154	15	yes	1030	96.3	Unclassified_Haptophyta	Eukaryota;Haptophyceae;environmental_samples;_
OTU1140	14	yes	4264	97	Chlorophyta	Eukaryota;Viridiplantae;Chlorophyta;Chlorophyceae;Sphaeropleales;Scenedesmaceae;unclassified_Scenedesmaceae
OTU1227	14	yes	1783	95.8	Chlorophyta	Eukaryota;Viridiplantae;Chlorophyta;Trebouxiophyceae
OTU3173	14	yes	2441	98.5	Chlorophyta	Eukaryota;Viridiplantae;Chlorophyta;Trebouxiophyceae;Choricystis;_
OTU2002	14	yes	4846	98.1	Dinophyceae	Eukaryota;Alveolata;Dinophyceae;environmental_samples
OTU339	13	yes	2194	98.1	Chlorophyta	Eukaryota;Viridiplantae;Chlorophyta;Chlorophyceae;Sphaeropleales;Scenedesmaceae;unclassified_Scenedesmaceae
OTU3337	13	yes	9713	91	Unclassified_Alveolata	Eukaryota;Alveolata;environmental_samples
OTU2140	13	yes	41	94.3	Unclassified_Alveolata	Eukaryota;Alveolata;environmental_samples
OTU2663	13	yes	2275	93	Unclassified_Rhizaria	Eukaryota;Rhizaria;environmental_samples;_
OTU487	12	yes	25	89.5	Apicomplexa	Eukaryota;Alveolata;Apicomplexa;Coccidia;Eucoccidiorida;Eimeriorina;Eimeriidae;Cyclospora
OTU3624	12	yes	2655	93.6	Unclassified_Alveolata	Eukaryota;Alveolata;environmental_samples
OTU2299	12	yes	1721	81.7	Unclassified_Rhizaria	Eukaryota;Rhizaria;environmental_samples;_
OTU137	12	yes	378	98.9	Unclassified_Stramenopiles	Eukaryota;Stramenopiles
OTU2262	11	yes	44	95.9	Chlorophyta	Eukaryota;Viridiplantae;Chlorophyta;Chlorophyceae;Sphaeropleales;Scenedesmaceae;unclassified_Scenedesmaceae
OTU1634	11	yes	1773	85.8	Chytrids	Eukaryota;Fungi;Chytridiomycota;Chytridiomycetes;Chytridiales;unclassified_Chytridiales
OTU1386	11	yes	17	94	Unclassified_Alveolata	Eukaryota;Alveolata;environmental_samples
OTU3470	10	yes	1096	98.5	Eustigmatophyceae	Eukaryota;Stramenopiles;Eustigmatophyceae;Eustigmatales
OTU2338	9	yes	153	95.5	Bicosoecida	Eukaryota;Stramenopiles;Bicosoecida;Bicosoecida_clade
OTU1719	9	yes	5681	92.5	Dinophyceae	Eukaryota;Alveolata;Dinophyceae;environmental_samples
OTU4125	9	yes	578	97	Unclassified_Haptophyta	Eukaryota;Haptophyceae;environmental_samples;_
OTU4263	8	yes	527	94	Bicosoecida	Eukaryota;Stramenopiles;Bicosoecida;Bicosoecida_clade
OTU4089	8	yes	123	92.5	Bicosoecida	Eukaryota;Stramenopiles;Bicosoecida;Bicosoecida_clade
OTU1506	8	yes	29	92.4	Bicosoecida	Eukaryota;Stramenopiles;Bicosoecida;Bicosoecida_clade
OTU3250	8	yes	9	93.2	Unclassified_Alveolata	Eukaryota;Alveolata;environmental_samples
OTU2579	6	yes	527	96.3	Bacillariophyta	Eukaryota;Stramenopiles;Bacillariophyta;Coscinodiscophyceae;Coscinodiscophycidae;Aulacoseiraceae;Aulacoseira;_
OTU3228	6	yes	65	92.8	Bicosoecida	Eukaryota;Stramenopiles;Bicosoecida;Bicosoecida_clade
OTU259	6	yes	110	82.5	Cercozoa	Eukaryota;Rhizaria;Cercozoa;Cercozoa_1
OTU3955	6	yes	625	89.1	Cercozoa	Eukaryota;Rhizaria;Cercozoa;Plasmodiophorida;Plasmodiophoridae;Plasmodiophora
OTU2298	6	yes	10	89.8	Chytrids	Eukaryota;Fungi;Chytridiomycota;environmental_samples
OTU1348	5	yes	219	91	Dinophyceae	Eukaryota;Alveolata;Dinophyceae;Syndiniales;environmental_samples
OTU1181	4	yes	464	93.8	Apicomplexa	Eukaryota;Alveolata;Apicomplexa;Coccidia;Eucoccidiorida;Eimeriorina;Sarcocystidae;unclassified_Sarcocystidae;_
OTU1455	4	yes	4	95.9	Bacillariophyta	Eukaryota;Stramenopiles;Bacillariophyta;Coscinodiscophyceae;Coscinodiscophycidae;Aulacoseiraceae;Aulacoseira;_
OTU3763	4	yes	473	96.6	Cryptomonadales	Eukaryota;Cryptophyta;Cryptomonadales;Cryptomonadaceae;Cryptomonas;_
OTU133	3	yes	5	91.4	Dinophyceae	Eukaryota;Alveolata;Dinophyceae;environmental_samples
OTU2442	2	yes	243	98.1	Cryptophyta_2	Eukaryota;Cryptophyta;Cryptophyta_2
OTU399	2	yes	581	98.9	Florideophyceae	Eukaryota;Rhodophyta;Florideophyceae;Batrachospermales;Batrachospermaceae;Batrachospermum
OTU4445	2	yes	217	97	Perkinsea	Eukaryota;Alveolata;Perkinsea;Perkinsea_1
OTU2498	11	no	29	96.6	Dinophyceae	Eukaryota;Alveolata;Dinophyceae
OTU83	10	no	1042	94	Apicomplexa	Eukaryota;Alveolata;Apicomplexa;Coccidia;Eucoccidiorida;Eimeriorina;Sarcocystidae
OTU894	10	no	105	95.9	Perkinsea	Eukaryota;Alveolata;Perkinsea;Perkinsea_2
OTU3215	10	no	162	96.6	Unclassified_Alveolata	Eukaryota;Alveolata
OTU841	10	no	637	95.5	Unclassified_Haptophyta	Eukaryota;Haptophyceae;environmental_samples;_
OTU2695	10	no	98	97	Unclassified_Haptophyta	Eukaryota;Haptophyceae;environmental_samples;_
OTU3126	9	no	295	89.1	Cercozoa	Eukaryota;Rhizaria;Cercozoa;Cercozoa_1
OTU1829	9	no	658	86.9	Dinophyceae	Eukaryota;Alveolata;Dinophyceae;Gymnodiniales;Polykrikaceae;Polykrikos;_
OTU3839	8	no	218	92.1	Perkinsea	Eukaryota;Alveolata;Perkinsea;Perkinsea_1
OTU3510	8	no	62	95.8	Unclassified_Haptophyta	Eukaryota;Haptophyceae;environmental_samples;_
OTU4044	7	no	2026	97.8	Apicomplexa	Eukaryota;Alveolata;Apicomplexa
OTU4464	7	no	12	95.6	Chlorophyta	Eukaryota;Viridiplantae;Chlorophyta;Chlorophyceae;Sphaeropleales;Scenedesmaceae;unclassified_Scenedesmaceae
OTU2899	6	no	27	95.9	Chrysophyceae	Eukaryota;Stramenopiles;Chrysophyceae;unclassified_Chrysophyceae;_
OTU2521	6	no	862	92.6	Ciliophora	Eukaryota;Alveolata;Ciliophora
OTU4522	6	no	12	90.6	Dinophyceae	Eukaryota;Alveolata;Dinophyceae;Gonyaulacales;Oxytoxaceae;Sabulodinium;_
OTU3694	6	no	2593	89.6	Dinophyceae	Eukaryota;Alveolata;Dinophyceae;Noctilucales;Kofoidiniaceae;Kofoidinium
OTU3117	5	no	248	93.8	Cercozoa	Eukaryota;Rhizaria;Cercozoa;Cercozoa_1
OTU3083	5	no	51	97.4	Chlorophyta	Eukaryota;Viridiplantae;Chlorophyta;Chlorophyceae;Sphaeropleales;Scenedesmaceae;Scenedesmus
OTU2791	5	no	3647	92	Ciliophora	Eukaryota;Alveolata;Ciliophora
OTU4336	5	no	22	98.1	Unclassified_Alveolata	Eukaryota;Alveolata;environmental_samples
OTU1980	4	no	7	91	Cercozoa	Eukaryota;Rhizaria;Cercozoa;Gymnophrys;_
OTU332	4	no	235	99.6	Chlorophyta	Eukaryota;Viridiplantae;Chlorophyta;Chlorophyceae;Sphaeropleales;Hydrodictyaceae;Stauridium
OTU617	4	no	1201	97.4	Chlorophyta	Eukaryota;Viridiplantae;Chlorophyta;Prasinophyceae;Chlorodendrales;Chlorodendraceae;Scherffelia
OTU2469	4	no	25	82.3	Ciliophora	Eukaryota;Alveolata;Ciliophora;Intramacronucleata;Spirotrichea;Hypotrichia;Euplotida;Uronychiidae;Diophrys;_
OTU113	4	no	7	95.5	Dinophyceae	Eukaryota;Alveolata;Dinophyceae;environmental_samples
OTU219	4	no	111	98.5	Oomycetes	Eukaryota;Stramenopiles;Oomycetes;Lagenidiales;Lagenidiaceae;Lagenidium
OTU364	4	no	5	94.7	Perkinsea	Eukaryota;Alveolata;Perkinsea
OTU1243	4	no	32	95.1	Unclassified_Haptophyta	Eukaryota;Haptophyceae;environmental_samples;_
OTU4312	4	no	6	97	Unclassified_Stramenopiles	Eukaryota;Stramenopiles
OTU3437	3	no	6	97	Apicomplexa	Eukaryota;Alveolata;Apicomplexa
OTU1062	3	no	3	99.6	Chlorophyta	Eukaryota;Viridiplantae;Chlorophyta;Chlorophyceae;Sphaeropleales;Neochloridaceae;Characiopodium
OTU398	3	no	5	96.2	Chlorophyta	Eukaryota;Viridiplantae;Chlorophyta;Chlorophyceae;Sphaeropleales;Scenedesmaceae;unclassified_Scenedesmaceae
OTU3003	3	no	552	97	Dinophyceae	Eukaryota;Alveolata;Dinophyceae
OTU750	3	no	292	97.4	Dinophyceae	Eukaryota;Alveolata;Dinophyceae;Phytodiniales;Phytodiniaceae;Spiniferodinium;_
OTU134	3	no	267	93.4	PX_clade	Eukaryota;Stramenopiles;PX_clade;Xanthophyceae;Tribonematales;Tribonemataceae;Xanthonema;_
OTU4300	3	no	109	93.2	Unclassified_Alveolata	Eukaryota;Alveolata;environmental_samples
OTU4424	2	no	41	92.5	Apicomplexa	Eukaryota;Alveolata;Apicomplexa;Coccidia;Eucoccidiorida;Eimeriorina;Sarcocystidae
OTU874	2	no	489	88.7	Apicomplexa	Eukaryota;Alveolata;Apicomplexa;Coccidia;Eucoccidiorida;Eimeriorina;Sarcocystidae;Sarcocystis
OTU4168	2	no	16	93.6	Bicosoecida	Eukaryota;Stramenopiles;Bicosoecida;Bicosoecida_clade
OTU1984	2	no	2112	89	Cercozoa	Eukaryota;Rhizaria;Cercozoa;Cercozoa_1
OTU3874	2	no	690	90.9	Cercozoa	Eukaryota;Rhizaria;Cercozoa;Cercozoa_1
OTU4016	2	no	112	96.2	Chlorophyta	Eukaryota;Viridiplantae;Chlorophyta;Prasinophyceae;Chlorodendrales;Chlorodendraceae;Scherffelia
OTU2402	2	no	3	96.6	Chytrids	Eukaryota;Fungi;Chytridiomycota;environmental_samples
OTU846	2	no	3	93.1	Ciliophora	Eukaryota;Alveolata;Ciliophora
OTU4043	2	no	2	93.2	Ciliophora	Eukaryota;Alveolata;Ciliophora
OTU686	2	no	2	95.4	Ciliophora	Eukaryota;Alveolata;Ciliophora;Intramacronucleata;Litostomatea;Haptoria;Haptorida;Spathidiidae;Spathidium
OTU75	2	no	76	81.4	Ciliophora	Eukaryota;Alveolata;Ciliophora;Postciliodesmatophora;Heterotrichea;Heterotrichida;Condylostomatidae;Condylostoma;_
OTU1249	2	no	327	89.9	Dinophyceae	Eukaryota;Alveolata;Dinophyceae;Noctilucales;Kofoidiniaceae;Kofoidinium
OTU1536	1	no	1	98.5	Bacillariophyta	Eukaryota;Stramenopiles;Bacillariophyta;Bacillariophyceae;Bacillariophycidae;Bacillariales;Bacillariaceae;Nitzschia
OTU1592	1	no	132	90.5	Cercozoa	Eukaryota;Rhizaria;Cercozoa;Cercozoa_1
OTU2151	1	no	15	100	Cercozoa	Eukaryota;Rhizaria;Cercozoa;Cercozoa_2
OTU2594	1	no	73	95.1	Cercozoa	Eukaryota;Rhizaria;Cercozoa;Cercozoa_2
OTU4383	1	no	216	91.7	Cercozoa	Eukaryota;Rhizaria;Cercozoa;environmental_samples
OTU3729	1	no	1	88.6	Cercozoa	Eukaryota;Rhizaria;Cercozoa;Plasmodiophorida;Plasmodiophoridae;Plasmodiophora
OTU2092	1	no	375	97	Choanoflagellida	Eukaryota;Choanoflagellida;Codonosigidae;Monosiga
OTU3899	1	no	1	96.6	Chrysophyceae	Eukaryota;Stramenopiles;Chrysophyceae;Chromulinales;Chromulinaceae;Chromulina
OTU3364	1	no	1	97	Chrysophyceae	Eukaryota;Stramenopiles;Chrysophyceae;Chrysosphaerales;Chrysosaccaceae;Chrysosaccus
OTU264	1	no	238	95.8	Chytrids	Eukaryota;Fungi;Chytridiomycota;environmental_samples
OTU1316	1	no	1	88.3	Ciliophora	Eukaryota;Alveolata;Ciliophora;Intramacronucleata;Spirotrichea;Hypotrichia;Euplotida;Uronychiidae;Uronychia
OTU2635	1	no	11	90.1	Dinophyceae	Eukaryota;Alveolata;Dinophyceae;Noctilucales;Kofoidiniaceae;Kofoidinium
OTU3591	1	no	1	90.3	Dinophyceae	Eukaryota;Alveolata;Dinophyceae;Syndiniales;environmental_samples
OTU3560	1	no	1	97	PX_clade	Eukaryota;Stramenopiles;PX_clade;Xanthophyceae;Mischococcales;Ophiocytiaceae;Ophiocytium;_
OTU1693	1	no	1	85.1	Streptophyta	Eukaryota;Viridiplantae;Streptophyta;Klebsormidiophyceae;Klebsormidiales;Klebsormidiaceae;Interfilum;_
OTU3527	1	no	1	93.2	Unclassified_Alveolata	Eukaryota;Alveolata
OTU2888	1	no	1	88.1	Unclassified_Rhizaria	Eukaryota;Rhizaria;environmental_samples;_

## Sheet: ZF11
OTUs	number of time detected (total 22 samples)	present_in_oldest_and_most_recent_sample	#DNAsequences	Identity_...	EMBL3	Best_hit_identity
OTU3173	22	yes	16113	98.5	Chlorophyta	Eukaryota;Viridiplantae;Chlorophyta;Trebouxiophyceae;Choricystis;_
OTU1140	22	yes	6318	97	Chlorophyta	Eukaryota;Viridiplantae;Chlorophyta;Chlorophyceae;Sphaeropleales;Scenedesmaceae;unclassified_Scenedesmaceae
OTU137	22	yes	21559	98.9	Unclassified_Stramenopiles	Eukaryota;Stramenopiles
OTU259	22	yes	3936	82.5	Cercozoa	Eukaryota;Rhizaria;Cercozoa;Cercozoa_1
OTU2917	22	yes	17425	74.2	Chytrids	Eukaryota;Fungi;Chytridiomycota;Chytridiomycetes;Lobulomycetales;Lobulomycetaceae;Lobulomyces
OTU1634	22	yes	7039	85.8	Chytrids	Eukaryota;Fungi;Chytridiomycota;Chytridiomycetes;Chytridiales;unclassified_Chytridiales
OTU3208	22	yes	3605	93.2	Perkinsea	Eukaryota;Alveolata;Perkinsea;Perkinsea_1
OTU977	22	yes	656	93.1	Perkinsea	Eukaryota;Alveolata;Perkinsea;Perkinsea_1
OTU3337	22	yes	15313	91	Unclassified_Alveolata	Eukaryota;Alveolata;environmental_samples
OTU304	22	yes	10784	84.2	Ciliophora	Eukaryota;Alveolata;Ciliophora;Postciliodesmatophora;Heterotrichea;Heterotrichida;Condylostomatidae;Condylostoma;_
OTU2469	22	yes	2407	82.3	Ciliophora	Eukaryota;Alveolata;Ciliophora;Intramacronucleata;Spirotrichea;Hypotrichia;Euplotida;Uronychiidae;Diophrys;_
OTU83	22	yes	22156	94	Apicomplexa	Eukaryota;Alveolata;Apicomplexa;Coccidia;Eucoccidiorida;Eimeriorina;Sarcocystidae
OTU1407	22	yes	100513	88.1	Unclassified_Alveolata	Eukaryota;Alveolata
OTU2299	21	yes	15215	81.7	Unclassified_Rhizaria	Eukaryota;Rhizaria;environmental_samples;_
OTU2226	21	yes	5936	95.1	Unclassified_Alveolata	Eukaryota;Alveolata;environmental_samples
OTU1227	21	yes	4291	95.8	Chlorophyta	Eukaryota;Viridiplantae;Chlorophyta;Trebouxiophyceae
OTU2875	21	yes	3749	97.1	Apicomplexa	Eukaryota;Alveolata;Apicomplexa
OTU1836	20	yes	1335	97.4	Unclassified_Alveolata	Eukaryota;Alveolata;environmental_samples
OTU2002	19	yes	3955	98.1	Dinophyceae	Eukaryota;Alveolata;Dinophyceae;environmental_samples
OTU2346	18	yes	9444	84.2	Ciliophora	Eukaryota;Alveolata;Ciliophora;Intramacronucleata;Spirotrichea;Hypotrichia;Euplotida;Uronychiidae;Diophrys;_
OTU2663	18	yes	5578	93	Unclassified_Rhizaria	Eukaryota;Rhizaria;environmental_samples;_
OTU2579	18	yes	3592	96.3	Bacillariophyta	Eukaryota;Stramenopiles;Bacillariophyta;Coscinodiscophyceae;Coscinodiscophycidae;Aulacoseiraceae;Aulacoseira;_
OTU1035	18	yes	3445	95.9	Unclassified_Alveolata	Eukaryota;Alveolata;environmental_samples
OTU1725	18	yes	3093	85.4	Chytrids	Eukaryota;Fungi;Chytridiomycota;environmental_samples
OTU339	18	yes	2275	98.1	Chlorophyta	Eukaryota;Viridiplantae;Chlorophyta;Chlorophyceae;Sphaeropleales;Scenedesmaceae;unclassified_Scenedesmaceae
OTU3295	18	yes	480	97.4	Chlorophyta	Eukaryota;Viridiplantae;Chlorophyta;environmental_samples
OTU601	18	yes	122	93.2	Unclassified_Alveolata	Eukaryota;Alveolata;environmental_samples
OTU332	17	yes	1820	99.6	Chlorophyta	Eukaryota;Viridiplantae;Chlorophyta;Chlorophyceae;Sphaeropleales;Hydrodictyaceae;Stauridium
OTU2338	17	yes	1210	95.5	Bicosoecida	Eukaryota;Stramenopiles;Bicosoecida;Bicosoecida_clade
OTU1377	16	yes	2088	98.5	Bicosoecida	Eukaryota;Stramenopiles;Bicosoecida;environmental_samples
OTU1181	16	yes	2060	93.8	Apicomplexa	Eukaryota;Alveolata;Apicomplexa;Coccidia;Eucoccidiorida;Eimeriorina;Sarcocystidae;unclassified_Sarcocystidae;_
OTU2521	16	yes	1158	92.6	Ciliophora	Eukaryota;Alveolata;Ciliophora
OTU4263	16	yes	1032	94	Bicosoecida	Eukaryota;Stramenopiles;Bicosoecida;Bicosoecida_clade
OTU3464	16	yes	216	98.1	Eustigmatophyceae	Eukaryota;Stramenopiles;Eustigmatophyceae;Eustigmatales;Monodopsidaceae;Nannochloropsis
OTU3215	16	yes	212	96.6	Unclassified_Alveolata	Eukaryota;Alveolata
OTU3282	15	yes	1603	98.9	Chlorophyta	Eukaryota;Viridiplantae;Chlorophyta
OTU2791	15	yes	346	92	Ciliophora	Eukaryota;Alveolata;Ciliophora
OTU1699	15	yes	125	92.1	Unclassified_Alveolata	Eukaryota;Alveolata;environmental_samples
OTU2522	14	yes	875	98.9	Bacillariophyta	Eukaryota;Stramenopiles;Bacillariophyta;Coscinodiscophyceae;Coscinodiscophycidae;Aulacoseiraceae;Aulacoseira;_
OTU2151	14	yes	626	100	Cercozoa	Eukaryota;Rhizaria;Cercozoa;Cercozoa_2
OTU518	13	yes	1841	91.3	Chytrids	Eukaryota;Fungi;Chytridiomycota;environmental_samples
OTU2757	13	yes	502	95.1	Cercozoa	Eukaryota;Rhizaria;Cercozoa;Cercozoa_2
OTU676	13	yes	296	97	Unclassified_Stramenopiles	Eukaryota;Stramenopiles
OTU1733	13	yes	95	92.5	Chytrids	Eukaryota;Fungi;Chytridiomycota;environmental_samples
OTU18	12	yes	740	96.3	Bacillariophyta	Eukaryota;Stramenopiles;Bacillariophyta;Coscinodiscophyceae;Coscinodiscophycidae;Aulacoseiraceae;Aulacoseira;_
OTU3624	11	yes	1204	93.6	Unclassified_Alveolata	Eukaryota;Alveolata;environmental_samples
OTU1694	11	yes	1001	84.4	Dinophyceae	Eukaryota;Alveolata;Dinophyceae;environmental_samples
OTU1375	10	yes	962	86.5	Apicomplexa	Eukaryota;Alveolata;Apicomplexa;Coccidia;Eucoccidiorida;Eimeriorina;Sarcocystidae
OTU3601	10	yes	601	88.5	Cercozoa	Eukaryota;Rhizaria;Cercozoa
OTU2259	10	yes	187	99.2	Chytrids	Eukaryota;Fungi;Chytridiomycota;Monoblepharidomycetes;Monoblepharidales;Monoblepharidaceae;Monoblepharis;_
OTU513	10	yes	113	97.3	Chytrids	Eukaryota;Fungi;Chytridiomycota;environmental_samples
OTU4268	9	yes	726	96.6	Tubulinea	Eukaryota;Amoebozoa;Tubulinea;Euamoebida;Tubulinida;Amoebidae;Amoeba
OTU4046	9	yes	221	97	Synurophyceae	Eukaryota;Stramenopiles;Synurophyceae;Ochromonadales;Ochromonadaceae;environmental_samples;_
OTU2498	8	yes	9	96.6	Dinophyceae	Eukaryota;Alveolata;Dinophyceae
OTU696	7	yes	24	96.2	Unclassified_Stramenopiles	Eukaryota;Stramenopiles
OTU2835	5	yes	38	89.5	Chytrids	Eukaryota;Fungi;Chytridiomycota;environmental_samples
OTU2717	2	yes	7	97.8	Unclassified_Stramenopiles	Eukaryota;Stramenopiles;environmental_samples
OTU3278	21	no	5652	98.9	Chlorophyta	Eukaryota;Viridiplantae;Chlorophyta;Chlorophyceae;Sphaeropleales;Scenedesmaceae
OTU2391	20	no	68	86.1	Dinophyceae	Eukaryota;Alveolata;Dinophyceae;Blastodiniales;Oodiniaceae;Amyloodinium
OTU4154	18	no	908	96.3	Unclassified_Haptophyta	Eukaryota;Haptophyceae;environmental_samples;_
OTU3694	17	no	2867	89.6	Dinophyceae	Eukaryota;Alveolata;Dinophyceae;Noctilucales;Kofoidiniaceae;Kofoidinium
OTU1133	17	no	2066	81.1	Chrysophyceae	Eukaryota;Stramenopiles;Chrysophyceae;Chromulinales;Chromulinaceae;Spumella;unclassified_Spumella
OTU1719	14	no	1087	92.5	Dinophyceae	Eukaryota;Alveolata;Dinophyceae;environmental_samples
OTU2262	14	no	148	95.9	Chlorophyta	Eukaryota;Viridiplantae;Chlorophyta;Chlorophyceae;Sphaeropleales;Scenedesmaceae;unclassified_Scenedesmaceae
OTU398	13	no	456	96.2	Chlorophyta	Eukaryota;Viridiplantae;Chlorophyta;Chlorophyceae;Sphaeropleales;Scenedesmaceae;unclassified_Scenedesmaceae
OTU227	12	no	444	97.8	Chlorophyta	Eukaryota;Viridiplantae;Chlorophyta;Chlorophyceae;Sphaeropleales;Scenedesmaceae;Scenedesmus
OTU4464	11	no	66	95.6	Chlorophyta	Eukaryota;Viridiplantae;Chlorophyta;Chlorophyceae;Sphaeropleales;Scenedesmaceae;unclassified_Scenedesmaceae
OTU194	10	no	578	96.3	Bacillariophyta	Eukaryota;Stramenopiles;Bacillariophyta;Coscinodiscophyceae;Coscinodiscophycidae;Aulacoseiraceae;Aulacoseira;_
OTU1592	10	no	548	90.5	Cercozoa	Eukaryota;Rhizaria;Cercozoa;Cercozoa_1
OTU2695	10	no	400	97	Unclassified_Haptophyta	Eukaryota;Haptophyceae;environmental_samples;_
OTU617	9	no	1514	97.4	Chlorophyta	Eukaryota;Viridiplantae;Chlorophyta;Prasinophyceae;Chlorodendrales;Chlorodendraceae;Scherffelia
OTU4030	9	no	11	95.5	Apicomplexa	Eukaryota;Alveolata;Apicomplexa
OTU3437	8	no	835	97	Apicomplexa	Eukaryota;Alveolata;Apicomplexa
OTU3560	8	no	28	97	PX_clade	Eukaryota;Stramenopiles;PX_clade;Xanthophyceae;Mischococcales;Ophiocytiaceae;Ophiocytium;_
OTU2172	7	no	1938	76.3	Ciliophora	Eukaryota;Alveolata;Ciliophora;Intramacronucleata;Nassophorea;Nassulida;Colpodidiidae;Colpodidium
OTU2116	7	no	233	89.6	Chlorophyta	Eukaryota;Viridiplantae;Chlorophyta;environmental_samples
OTU4089	7	no	55	92.5	Bicosoecida	Eukaryota;Stramenopiles;Bicosoecida;Bicosoecida_clade
OTU3228	7	no	51	92.8	Bicosoecida	Eukaryota;Stramenopiles;Bicosoecida;Bicosoecida_clade
OTU1348	6	no	748	91	Dinophyceae	Eukaryota;Alveolata;Dinophyceae;Syndiniales;environmental_samples
OTU3967	6	no	683	93.7	Apicomplexa	Eukaryota;Alveolata;Apicomplexa;Coccidia;Eucoccidiorida;Eimeriorina;Sarcocystidae
OTU4480	6	no	70	96.3	Bacillariophyta	Eukaryota;Stramenopiles;Bacillariophyta;Coscinodiscophyceae;Coscinodiscophycidae;Aulacoseiraceae;Aulacoseira;_
OTU4220	5	no	75	88.6	Chytrids	Eukaryota;Fungi;Chytridiomycota;environmental_samples
OTU958	5	no	10	93.2	Unclassified_Alveolata	Eukaryota;Alveolata;environmental_samples
OTU1506	5	no	8	92.4	Bicosoecida	Eukaryota;Stramenopiles;Bicosoecida;Bicosoecida_clade
OTU1281	5	no	8	96.2	Chlorophyta	Eukaryota;Viridiplantae;Chlorophyta;Chlorophyceae;Radiococcus
OTU353	4	no	389	90.6	Dinophyceae	Eukaryota;Alveolata;Dinophyceae;environmental_samples
OTU2680	4	no	296	97.3	Bicosoecida	Eukaryota;Stramenopiles;Bicosoecida;Bicosoecida_clade
OTU2112	4	no	6	95.4	Bicosoecida	Eukaryota;Stramenopiles;Bicosoecida;environmental_samples
OTU2066	3	no	131	98.5	Chlorophyta	Eukaryota;Viridiplantae;Chlorophyta;Chlorophyceae
OTU1564	3	no	10	97	Dinophyceae	Eukaryota;Alveolata;Dinophyceae
OTU4078	3	no	4	91.8	Dictyochophyceae	Eukaryota;Stramenopiles;Dictyochophyceae;Florenciellales;Verrucophora
OTU1973	3	no	4	97.7	Dinophyceae	Eukaryota;Alveolata;Dinophyceae;environmental_samples
OTU3737	3	no	3	91.7	Bicosoecida	Eukaryota;Stramenopiles;Bicosoecida;Bicosoecida_clade
OTU1613	2	no	272	82	Chytrids	Eukaryota;Fungi;Chytridiomycota;environmental_samples
OTU4214	2	no	218	78.6	Pyrenomonadales	Eukaryota;Cryptophyta;Pyrenomonadales;Geminigeraceae;Proteomonas;_

## Sheet: ZF18
OTUs	number of time detected (total 18 samples)	present_in_oldest_and_most_recent_sample	#DNAsequences	Identity_...	EMBL3	Best_hit_identity
OTU1407	18	yes	10483	88.1	Unclassified_Alveolata	Eukaryota;Alveolata
OTU2875	18	yes	8295	97.1	Apicomplexa	Eukaryota;Alveolata;Apicomplexa
OTU4044	18	yes	6499	97.8	Apicomplexa	Eukaryota;Alveolata;Apicomplexa
OTU487	18	yes	38991	89.5	Apicomplexa	Eukaryota;Alveolata;Apicomplexa;Coccidia;Eucoccidiorida;Eimeriorina;Eimeriidae;Cyclospora
OTU2791	18	yes	12734	92	Ciliophora	Eukaryota;Alveolata;Ciliophora
OTU2521	18	yes	9617	92.6	Ciliophora	Eukaryota;Alveolata;Ciliophora
OTU2002	18	yes	1484	98.1	Dinophyceae	Eukaryota;Alveolata;Dinophyceae;environmental_samples
OTU1836	18	yes	6090	97.4	Unclassified_Alveolata	Eukaryota;Alveolata;environmental_samples
OTU3337	18	yes	6021	91	Unclassified_Alveolata	Eukaryota;Alveolata;environmental_samples
OTU3208	18	yes	423	93.2	Perkinsea	Eukaryota;Alveolata;Perkinsea;Perkinsea_1
OTU2917	18	yes	26957	74.2	Chytrids	Eukaryota;Fungi;Chytridiomycota;Chytridiomycetes;Lobulomycetales;Lobulomycetaceae;Lobulomyces
OTU2299	18	yes	13658	81.7	Unclassified_Rhizaria	Eukaryota;Rhizaria;environmental_samples;_
OTU676	18	yes	1020	97	Unclassified_Stramenopiles	Eukaryota;Stramenopiles
OTU4263	18	yes	2025	94	Bicosoecida	Eukaryota;Stramenopiles;Bicosoecida;Bicosoecida_clade
OTU3464	18	yes	3291	98.1	Eustigmatophyceae	Eukaryota;Stramenopiles;Eustigmatophyceae;Eustigmatales;Monodopsidaceae;Nannochloropsis
OTU3560	18	yes	1082	97	PX_clade	Eukaryota;Stramenopiles;PX_clade;Xanthophyceae;Mischococcales;Ophiocytiaceae;Ophiocytium;_
OTU3282	18	yes	2991	98.9	Chlorophyta	Eukaryota;Viridiplantae;Chlorophyta
OTU332	18	yes	778	99.6	Chlorophyta	Eukaryota;Viridiplantae;Chlorophyta;Chlorophyceae;Sphaeropleales;Hydrodictyaceae;Stauridium
OTU3278	18	yes	12090	98.9	Chlorophyta	Eukaryota;Viridiplantae;Chlorophyta;Chlorophyceae;Sphaeropleales;Scenedesmaceae
OTU339	18	yes	7526	98.1	Chlorophyta	Eukaryota;Viridiplantae;Chlorophyta;Chlorophyceae;Sphaeropleales;Scenedesmaceae;unclassified_Scenedesmaceae
OTU1140	18	yes	6028	97	Chlorophyta	Eukaryota;Viridiplantae;Chlorophyta;Chlorophyceae;Sphaeropleales;Scenedesmaceae;unclassified_Scenedesmaceae
OTU2262	18	yes	185	95.9	Chlorophyta	Eukaryota;Viridiplantae;Chlorophyta;Chlorophyceae;Sphaeropleales;Scenedesmaceae;unclassified_Scenedesmaceae
OTU1719	17	yes	2556	92.5	Dinophyceae	Eukaryota;Alveolata;Dinophyceae;environmental_samples
OTU2824	17	yes	2269	95.8	Chlorophyta	Eukaryota;Viridiplantae;Chlorophyta;Trebouxiophyceae;Botryococcaceae;Botryococcus
OTU1035	17	yes	1494	95.9	Unclassified_Alveolata	Eukaryota;Alveolata;environmental_samples
OTU3355	17	yes	930	98.1	PX_clade	Eukaryota;Stramenopiles;PX_clade;Xanthophyceae;Mischococcales;Pleurochloridaceae;Goniochloris
OTU83	17	yes	853	94	Apicomplexa	Eukaryota;Alveolata;Apicomplexa;Coccidia;Eucoccidiorida;Eimeriorina;Sarcocystidae
OTU4195	17	yes	625	96.7	Dinophyceae	Eukaryota;Alveolata;Dinophyceae;Lophodiniales;Lophodiniaceae;Woloszynskia
OTU4089	17	yes	593	92.5	Bicosoecida	Eukaryota;Stramenopiles;Bicosoecida;Bicosoecida_clade
OTU2338	17	yes	443	95.5	Bicosoecida	Eukaryota;Stramenopiles;Bicosoecida;Bicosoecida_clade
OTU696	17	yes	226	96.2	Unclassified_Stramenopiles	Eukaryota;Stramenopiles
OTU4464	17	yes	114	95.6	Chlorophyta	Eukaryota;Viridiplantae;Chlorophyta;Chlorophyceae;Sphaeropleales;Scenedesmaceae;unclassified_Scenedesmaceae
OTU2298	16	yes	4551	89.8	Chytrids	Eukaryota;Fungi;Chytridiomycota;environmental_samples
OTU227	16	yes	2950	97.8	Chlorophyta	Eukaryota;Viridiplantae;Chlorophyta;Chlorophyceae;Sphaeropleales;Scenedesmaceae;Scenedesmus
OTU304	16	yes	2281	84.2	Ciliophora	Eukaryota;Alveolata;Ciliophora;Postciliodesmatophora;Heterotrichea;Heterotrichida;Condylostomatidae;Condylostoma;_
OTU1467	16	yes	1185	97.3	Unclassified_Alveolata	Eukaryota;Alveolata;environmental_samples
OTU2663	16	yes	869	93	Unclassified_Rhizaria	Eukaryota;Rhizaria;environmental_samples;_
OTU219	16	yes	532	98.5	Oomycetes	Eukaryota;Stramenopiles;Oomycetes;Lagenidiales;Lagenidiaceae;Lagenidium
OTU409	16	yes	435	96.7	Unclassified_Haptophyta	Eukaryota;Haptophyceae;environmental_samples;_
OTU503	16	yes	408	98.1	Chlorophyta	Eukaryota;Viridiplantae;Chlorophyta;Trebouxiophyceae;Botryococcaceae;Botryococcus
OTU4043	16	yes	407	93.2	Ciliophora	Eukaryota;Alveolata;Ciliophora
OTU3228	16	yes	352	92.8	Bicosoecida	Eukaryota;Stramenopiles;Bicosoecida;Bicosoecida_clade
OTU977	16	yes	144	93.1	Perkinsea	Eukaryota;Alveolata;Perkinsea;Perkinsea_1
OTU894	15	yes	13464	95.9	Perkinsea	Eukaryota;Alveolata;Perkinsea;Perkinsea_2
OTU3694	15	yes	5157	89.6	Dinophyceae	Eukaryota;Alveolata;Dinophyceae;Noctilucales;Kofoidiniaceae;Kofoidinium
OTU137	15	yes	2199	98.9	Unclassified_Stramenopiles	Eukaryota;Stramenopiles
OTU3295	15	yes	1125	97.4	Chlorophyta	Eukaryota;Viridiplantae;Chlorophyta;environmental_samples
OTU4095	15	yes	539	97.4	Oomycetes	Eukaryota;Stramenopiles;Oomycetes;Saprolegniales;Saprolegniaceae
OTU2757	14	yes	1733	95.1	Cercozoa	Eukaryota;Rhizaria;Cercozoa;Cercozoa_2
OTU113	14	yes	529	95.5	Dinophyceae	Eukaryota;Alveolata;Dinophyceae;environmental_samples
OTU3225	14	yes	427	91.6	Ciliophora	Eukaryota;Alveolata;Ciliophora
OTU2226	14	yes	328	95.1	Unclassified_Alveolata	Eukaryota;Alveolata;environmental_samples
OTU1506	14	yes	221	92.4	Bicosoecida	Eukaryota;Stramenopiles;Bicosoecida;Bicosoecida_clade
OTU1062	14	yes	102	99.6	Chlorophyta	Eukaryota;Viridiplantae;Chlorophyta;Chlorophyceae;Sphaeropleales;Neochloridaceae;Characiopodium
OTU3594	13	yes	2705	95.9	Chlorophyta	Eukaryota;Viridiplantae;Chlorophyta;Prasinophyceae;Chlorodendrales;Chlorodendraceae;Scherffelia
OTU3578	13	yes	2511	86.6	Dinophyceae	Eukaryota;Alveolata;Dinophyceae;Noctilucales;Kofoidiniaceae;Kofoidinium
OTU3874	13	yes	1871	90.9	Cercozoa	Eukaryota;Rhizaria;Cercozoa;Cercozoa_1
OTU1422	13	yes	650	97.8	Unclassified_Stramenopiles	Eukaryota;Stramenopiles
OTU3793	13	yes	605	98.9	Ciliophora	Eukaryota;Alveolata;Ciliophora;Alveolate_1
OTU1672	13	yes	556	94.7	Unclassified_Alveolata	Eukaryota;Alveolata;environmental_samples
OTU2151	13	yes	281	100	Cercozoa	Eukaryota;Rhizaria;Cercozoa;Cercozoa_2
OTU750	13	yes	121	97.4	Dinophyceae	Eukaryota;Alveolata;Dinophyceae;Phytodiniales;Phytodiniaceae;Spiniferodinium;_
OTU1725	12	yes	532	85.4	Chytrids	Eukaryota;Fungi;Chytridiomycota;environmental_samples
OTU2233	12	yes	373	91.7	Cercozoa	Eukaryota;Rhizaria;Cercozoa;Cercozoa_1
OTU1011	11	yes	849	85.6	Chytrids	Eukaryota;Fungi;Chytridiomycota
OTU2680	11	yes	466	97.3	Bicosoecida	Eukaryota;Stramenopiles;Bicosoecida;Bicosoecida_clade
OTU2259	11	yes	403	99.2	Chytrids	Eukaryota;Fungi;Chytridiomycota;Monoblepharidomycetes;Monoblepharidales;Monoblepharidaceae;Monoblepharis;_
OTU1377	9	yes	330	98.5	Bicosoecida	Eukaryota;Stramenopiles;Bicosoecida;environmental_samples
OTU4215	9	yes	235	97	Chytrids	Eukaryota;Fungi;Chytridiomycota;environmental_samples
OTU3155	9	yes	232	93.2	Chytrids	Eukaryota;Fungi;Chytridiomycota;Chytridiomycetes;Lobulomycetales;Lobulomycetaceae;Lobulomyces
OTU2334	9	yes	141	88.3	Chytrids	Eukaryota;Fungi;Chytridiomycota;environmental_samples
OTU4336	9	yes	54	98.1	Unclassified_Alveolata	Eukaryota;Alveolata;environmental_samples
OTU688	9	yes	45	97.7	Dinophyceae	Eukaryota;Alveolata;Dinophyceae;Lophodiniales;Lophodiniaceae;Woloszynskia
OTU3215	9	yes	16	96.6	Unclassified_Alveolata	Eukaryota;Alveolata
OTU4030	9	yes	14	95.5	Apicomplexa	Eukaryota;Alveolata;Apicomplexa
OTU4508	8	yes	561	86.8	Dinophyceae	Eukaryota;Alveolata;Dinophyceae;Gymnodiniales;Gymnodiniaceae;Cochlodinium
OTU2635	8	yes	311	90.1	Dinophyceae	Eukaryota;Alveolata;Dinophyceae;Noctilucales;Kofoidiniaceae;Kofoidinium
OTU126	8	yes	239	95.5	Chlorophyta	Eukaryota;Viridiplantae;Chlorophyta;Chlorophyceae;Sphaeropleales
OTU3823	8	yes	140	82.3	Chytrids	Eukaryota;Fungi;Chytridiomycota;environmental_samples
OTU1499	8	yes	77	99.2	Ciliophora	Eukaryota;Alveolata;Ciliophora;environmental_samples;_
OTU3674	8	yes	51	93.7	Chrysophyceae	Eukaryota;Stramenopiles;Chrysophyceae;Chromulinales;Chromulinaceae;Chromulina
OTU56	7	yes	342	89.9	Chytrids	Eukaryota;Fungi;Chytridiomycota;environmental_samples
OTU1753	7	yes	329	95.4	Ciliophora	Eukaryota;Alveolata;Ciliophora;Alveolate_1
OTU1151	7	yes	218	99.6	Chytrids	Eukaryota;Fungi;Chytridiomycota;environmental_samples
OTU3292	7	yes	97	98.9	Bacillariophyta	Eukaryota;Stramenopiles;Bacillariophyta
OTU4168	7	yes	55	93.6	Bicosoecida	Eukaryota;Stramenopiles;Bicosoecida;Bicosoecida_clade
OTU3853	7	yes	31	97.7	Oomycetes	Eukaryota;Stramenopiles;Oomycetes;Saprolegniales;Saprolegniaceae
OTU1556	7	yes	18	97.7	Unclassified_Alveolata	Eukaryota;Alveolata
OTU2011	6	yes	44	95.3	Unclassified_Alveolata	Eukaryota;Alveolata
OTU912	5	yes	1502	95.1	Perkinsea	Eukaryota;Alveolata;Perkinsea;Perkinsea_2
OTU3750	5	yes	164	88	Chytrids	Eukaryota;Fungi;Chytridiomycota;environmental_samples
OTU1249	5	yes	153	89.9	Dinophyceae	Eukaryota;Alveolata;Dinophyceae;Noctilucales;Kofoidiniaceae;Kofoidinium
OTU2414	5	yes	116	92.9	Oomycetes	Eukaryota;Stramenopiles;Oomycetes;Myzocytiopsidales;Eurychasmataceae;Eurychasma
OTU3151	5	yes	80	97.7	Perkinsea	Eukaryota;Alveolata;Perkinsea;Perkinsea_2
OTU2431	5	yes	7	95.9	Chlorophyta	Eukaryota;Viridiplantae;Chlorophyta;Chlorophyceae;Sphaeropleales
OTU2167	4	yes	50	99.2	Unclassified_Alveolata	Eukaryota;Alveolata
OTU3489	4	yes	24	94.3	Unclassified_Alveolata	Eukaryota;Alveolata;environmental_samples
OTU659	4	yes	15	95.8	Perkinsea	Eukaryota;Alveolata;Perkinsea;Perkinsea_1
OTU3662	3	yes	64	90.9	Voromonas	Eukaryota;Alveolata;Voromonas
OTU3586	3	yes	10	92.9	Cercozoa	Eukaryota;Rhizaria;Cercozoa;Gymnophrys;_
OTU1004	2	yes	37	94	Cercozoa	Eukaryota;Rhizaria;Cercozoa;Cercozoa_1
OTU259	17	no	907	82.5	Cercozoa	Eukaryota;Rhizaria;Cercozoa;Cercozoa_1
OTU1529	16	no	774	97.8	Oomycetes	Eukaryota;Stramenopiles;Oomycetes
OTU1634	15	no	7170	85.8	Chytrids	Eukaryota;Fungi;Chytridiomycota;Chytridiomycetes;Chytridiales;unclassified_Chytridiales
OTU3116	15	no	346	90.4	Ciliophora	Eukaryota;Alveolata;Ciliophora;Postciliodesmatophora;Heterotrichea;Heterotrichida;Condylostomatidae;Condylostoma;_
OTU2093	14	no	106	99.3	Synurophyceae	Eukaryota;Stramenopiles;Synurophyceae;Synurales;Mallomonadaceae;Synura;_
OTU2672	13	no	2643	90.7	Unclassified_Rhizaria	Eukaryota;Rhizaria;environmental_samples;_
OTU617	13	no	1618	97.4	Chlorophyta	Eukaryota;Viridiplantae;Chlorophyta;Prasinophyceae;Chlorodendrales;Chlorodendraceae;Scherffelia
OTU2579	12	no	7072	96.3	Bacillariophyta	Eukaryota;Stramenopiles;Bacillariophyta;Coscinodiscophyceae;Coscinodiscophycidae;Aulacoseiraceae;Aulacoseira;_
OTU2073	12	no	543	89.1	Chytrids	Eukaryota;Fungi;Chytridiomycota;environmental_samples
OTU4108	12	no	148	94.7	PX_clade	Eukaryota;Stramenopiles;PX_clade;Xanthophyceae;Mischococcales;Pleurochloridaceae;Goniochloris
OTU2840	12	no	118	92	Ciliophora	Eukaryota;Alveolata;Ciliophora
OTU846	11	no	3087	93.1	Ciliophora	Eukaryota;Alveolata;Ciliophora
OTU228	10	no	545	97.4	Oomycetes	Eukaryota;Stramenopiles;Oomycetes;Pythiales;Pythiaceae;Pythium;_
OTU4522	10	no	346	90.6	Dinophyceae	Eukaryota;Alveolata;Dinophyceae;Gonyaulacales;Oxytoxaceae;Sabulodinium;_
OTU3682	10	no	281	90.3	Apicomplexa	Eukaryota;Alveolata;Apicomplexa;Coccidia;Eucoccidiorida;Eimeriorina;Sarcocystidae;Sarcocystis
OTU331	10	no	195	96.2	Chlorophyta	Eukaryota;Viridiplantae;Chlorophyta;Prasinophyceae;Chlorodendrales;Chlorodendraceae;Scherffelia
OTU1748	10	no	63	90.2	Cercozoa	Eukaryota;Rhizaria;Cercozoa;Cercozoa_1
OTU2404	9	no	7893	89.4	Ciliophora	Eukaryota;Alveolata;Ciliophora
OTU2104	9	no	1148	97.4	Chlorophyta	Eukaryota;Viridiplantae;Chlorophyta;Chlorophyceae;Sphaeropleales
OTU1399	9	no	450	56.1	Ciliophora	Eukaryota;Alveolata;Ciliophora;Intramacronucleata;Spirotrichea;Hypotrichia;Euplotida;Uronychiidae;Paradiophrys;_
OTU1176	9	no	208	96.2	Chlorophyta	Eukaryota;Viridiplantae;Chlorophyta;Prasinophyceae;Chlorodendrales;Chlorodendraceae;Scherffelia
OTU3710	8	no	582	97	Chlorophyta	Eukaryota;Viridiplantae;Chlorophyta
OTU4552	8	no	530	89.4	Ciliophora	Eukaryota;Alveolata;Ciliophora
OTU3199	8	no	220	95.5	Chrysophyceae	Eukaryota;Stramenopiles;Chrysophyceae;Chrysosphaerales;Chrysosaccaceae;Chrysosaccus
OTU1920	8	no	170	90.7	Cercozoa	Eukaryota;Rhizaria;Cercozoa;Cercomonadida;Cercomonadidae;Massisteria;_
OTU133	8	no	52	91.4	Dinophyceae	Eukaryota;Alveolata;Dinophyceae;environmental_samples
OTU3197	8	no	17	95.9	Oomycetes	Eukaryota;Stramenopiles;Oomycetes;Rhipidiales;Rhipidiaceae;Sapromyces
OTU1007	7	no	1882	87	Dinophyceae	Eukaryota;Alveolata;Dinophyceae;Syndiniales;Amoebophryaceae;Amoebophrya
OTU2631	7	no	451	90.2	Ciliophora	Eukaryota;Alveolata;Ciliophora
OTU3763	7	no	303	96.6	Cryptomonadales	Eukaryota;Cryptophyta;Cryptomonadales;Cryptomonadaceae;Cryptomonas;_
OTU4141	7	no	229	93.1	Ciliophora	Eukaryota;Alveolata;Ciliophora
OTU727	7	no	185	89.9	PX_clade	Eukaryota;Stramenopiles;PX_clade;Phaeophyceae;Ectocarpales
OTU4103	7	no	42	97.4	Dinophyceae	Eukaryota;Alveolata;Dinophyceae
OTU3003	7	no	34	97	Dinophyceae	Eukaryota;Alveolata;Dinophyceae
OTU1973	7	no	8	97.7	Dinophyceae	Eukaryota;Alveolata;Dinophyceae;environmental_samples
OTU758	6	no	664	80.8	Dinophyceae	Eukaryota;Alveolata;Dinophyceae;environmental_samples
OTU2058	6	no	388	90.6	Perkinsea	Eukaryota;Alveolata;Perkinsea;Perkinsea_2
OTU3286	6	no	246	96.6	Chlorophyta	Eukaryota;Viridiplantae;Chlorophyta;Chlorophyceae;Sphaeropleales
OTU888	6	no	177	80	Chrysophyceae	Eukaryota;Stramenopiles;Chrysophyceae;Chromulinales;Chromulinaceae;Spumella;unclassified_Spumella
OTU4132	6	no	174	94.4	Perkinsea	Eukaryota;Alveolata;Perkinsea
OTU3127	6	no	82	98.1	Chlorophyta	Eukaryota;Viridiplantae;Chlorophyta;Chlorophyceae
OTU2482	6	no	47	98.9	Chlorophyta	Eukaryota;Viridiplantae;Chlorophyta;Chlorophyceae;Oedogoniales
OTU251	6	no	37	95.8	Chlorophyta	Eukaryota;Viridiplantae;Chlorophyta;Prasinophyceae;Chlorodendrales;Chlorodendraceae;Tetraselmis
OTU3083	6	no	12	97.4	Chlorophyta	Eukaryota;Viridiplantae;Chlorophyta;Chlorophyceae;Sphaeropleales;Scenedesmaceae;Scenedesmus
OTU767	6	no	9	99.6	Chlorophyta	Eukaryota;Viridiplantae;Chlorophyta;environmental_samples
OTU55	5	no	265	97.4	Unclassified_Cryptophyta	Eukaryota;Cryptophyta
OTU3723	5	no	188	98.1	Chlorophyta	Eukaryota;Viridiplantae;Chlorophyta;Chlorophyceae;Chlamydomonadales;Chlamydomonadaceae;Chlamydomonas;_
OTU1165	5	no	115	97	Chlorophyta	Eukaryota;Viridiplantae;Chlorophyta;environmental_samples
OTU1019	5	no	111	89.1	Chytrids	Eukaryota;Fungi;Chytridiomycota;Chytridiomycetes;Rhizophydiales
OTU3631	5	no	54	87.9	Chytrids	Eukaryota;Fungi;Chytridiomycota;environmental_samples
OTU663	5	no	42	88.4	Streptophyta	Eukaryota;Viridiplantae;Streptophyta;Zygnemophyceae;Desmidiales;Desmidiaceae;Hyalotheca
OTU172	5	no	42	91.4	Unclassified_Rhizaria	Eukaryota;Rhizaria;environmental_samples;_
OTU4016	5	no	38	96.2	Chlorophyta	Eukaryota;Viridiplantae;Chlorophyta;Prasinophyceae;Chlorodendrales;Chlorodendraceae;Scherffelia
OTU364	5	no	14	94.7	Perkinsea	Eukaryota;Alveolata;Perkinsea
OTU1045	4	no	355	91.7	Unclassified_Stramenopiles	Eukaryota;Stramenopiles
OTU1281	4	no	187	96.2	Chlorophyta	Eukaryota;Viridiplantae;Chlorophyta;Chlorophyceae;Radiococcus
OTU3651	4	no	146	98.9	Chlorophyta	Eukaryota;Viridiplantae;Chlorophyta;Chlorophyceae;Chlamydomonadales;Chlamydomonadaceae
OTU2149	4	no	87	90.9	Unclassified_Alveolata	Eukaryota;Alveolata;environmental_samples
OTU1596	4	no	78	98.9	Cryptophyta_4	Eukaryota;Cryptophyta;Cryptophyta_4
OTU1368	4	no	55	95.9	Eustigmatophyceae	Eukaryota;Stramenopiles;Eustigmatophyceae;Eustigmatales;Monodopsidaceae;Nannochloropsis
OTU2443	4	no	34	95.5	Bicosoecida	Eukaryota;Stramenopiles;Bicosoecida;Bicosoecida_clade
OTU455	4	no	15	95.8	Ciliophora	Eukaryota;Alveolata;Ciliophora;Alveolate_1
OTU3163	4	no	5	95.9	Unclassified_Alveolata	Eukaryota;Alveolata
OTU2044	3	no	434	90.6	Dinophyceae	Eukaryota;Alveolata;Dinophyceae;Gonyaulacales;Oxytoxaceae;Sabulodinium;_
OTU4326	3	no	301	89.2	Dinophyceae	Eukaryota;Alveolata;Dinophyceae;Syndiniales;environmental_samples
OTU4321	3	no	268	95.1	Dinophyceae	Eukaryota;Alveolata;Dinophyceae;Gonyaulacales;Ceratiaceae;Neoceratium
OTU134	3	no	183	93.4	PX_clade	Eukaryota;Stramenopiles;PX_clade;Xanthophyceae;Tribonematales;Tribonemataceae;Xanthonema;_
OTU1438	3	no	144	97.7	Pyrenomonadales	Eukaryota;Cryptophyta;Pyrenomonadales;Chroomonadaceae;Chroomonas;_
OTU3640	3	no	51	88.5	Bacillariophyta	Eukaryota;Stramenopiles;Bacillariophyta;Coscinodiscophyceae;Coscinodiscophycidae;Aulacoseiraceae;Aulacoseira;_
OTU4223	3	no	34	90.6	Apicomplexa	Eukaryota;Alveolata;Apicomplexa;Coccidia;Eucoccidiorida;Eimeriorina;Sarcocystidae;Sarcocystis
OTU3131	3	no	24	96.2	Pyrenomonadales	Eukaryota;Cryptophyta;Pyrenomonadales;Chroomonadaceae;Chroomonas;_
OTU1090	3	no	5	77.7	Apicomplexa	Eukaryota;Alveolata;Apicomplexa;Aconoidasida;Piroplasmida;Theileriidae;Theileria;_
OTU1441	3	no	5	88.8	Unclassified_Stramenopiles	Eukaryota;Stramenopiles;environmental_samples
OTU4236	3	no	4	84	Apicomplexa	Eukaryota;Alveolata;Apicomplexa;Coccidia;Eucoccidiorida;Eimeriorina;Sarcocystidae;Sarcocystis
OTU4469	3	no	3	90.2	Bicosoecida	Eukaryota;Stramenopiles;Bicosoecida;Bicosoecida_clade
OTU1965	3	no	3	92.5	Chytrids	Eukaryota;Fungi;Chytridiomycota;environmental_samples
OTU4575	2	no	517	97	Apicomplexa	Eukaryota;Alveolata;Apicomplexa
OTU3452	2	no	104	86	Streptophyta	Eukaryota;Viridiplantae;Streptophyta;Zygnemophyceae;Zygnematales;Zygnemataceae;Zygnema;_
OTU407	2	no	81	79.8	Chytrids	Eukaryota;Fungi;Chytridiomycota
OTU4327	2	no	76	95.9	Chlorophyta	Eukaryota;Viridiplantae;Chlorophyta;Chlorophyceae;Chlamydomonadales;Chlamydomonadaceae;Chlamydomonas;_
OTU4574	2	no	69	89.8	Ciliophora	Eukaryota;Alveolata;Ciliophora;Intramacronucleata;Spirotrichea;Hypotrichia;Euplotida;Uronychiidae;Diophrys;_
OTU2981	2	no	61	95.9	Chlorophyta	Eukaryota;Viridiplantae;Chlorophyta
OTU1405	2	no	44	92.8	Ciliophora	Eukaryota;Alveolata;Ciliophora;Intramacronucleata;Spirotrichea;Oligotrichia;Strombidiidae;Strombidium
OTU493	2	no	31	94.8	PX_clade	Eukaryota;Stramenopiles;PX_clade;Xanthophyceae;Mischococcales;Ophiocytiaceae;Ophiocytium;_
OTU3555	2	no	29	97	Unclassified_Alveolata	Eukaryota;Alveolata;environmental_samples
OTU356	2	no	28	94.7	Chlorophyta	Eukaryota;Viridiplantae;Chlorophyta;Chlorophyceae;Chlamydomonadales;Chlamydomonadaceae;_
OTU801	2	no	25	92.4	Cryptophyta_4	Eukaryota;Cryptophyta;Cryptophyta_4
OTU1600	2	no	17	93.2	Bicosoecida	Eukaryota;Stramenopiles;Bicosoecida;Bicosoecida_clade
OTU3626	2	no	13	99.2	Unclassified_Viridiplantae	Eukaryota;Viridiplantae
OTU3028	2	no	6	95.1	Chytrids	Eukaryota;Fungi;Chytridiomycota;environmental_samples
OTU1538	2	no	5	89.6	Streptophyta	Eukaryota;Viridiplantae;Streptophyta
OTU3456	2	no	5	89.6	Unclassified_Rhizaria	Eukaryota;Rhizaria
OTU2947	2	no	4	97	Dinophyceae	Eukaryota;Alveolata;Dinophyceae;Suessiales;Symbiodiniaceae;Symbiodinium
OTU160	2	no	4	88.7	Pyrenomonadales	Eukaryota;Cryptophyta;Pyrenomonadales;Chroomonadaceae;Chroomonas;_
OTU878	2	no	4	92.5	Unclassified_Alveolata	Eukaryota;Alveolata;environmental_samples
OTU3356	2	no	2	92.1	Chlorophyta	Eukaryota;Viridiplantae;Chlorophyta;Prasinophyceae;Pseudoscourfieldiales;Pycnococcaceae;Nephroselmis;_
OTU4209	2	no	2	89.5	Ciliophora	Eukaryota;Alveolata;Ciliophora
OTU1572	1	no	116	81.3	Unclassified_Rhizaria	Eukaryota;Rhizaria;environmental_samples;_
OTU2513	1	no	110	95.8	Chytrids	Eukaryota;Fungi;Chytridiomycota;environmental_samples
OTU4387	1	no	82	92.1	Chytrids	Eukaryota;Fungi;Chytridiomycota;environmental_samples
OTU3893	1	no	71	95.1	Pyrenomonadales	Eukaryota;Cryptophyta;Pyrenomonadales;Chroomonadaceae;Chroomonas;_
OTU641	1	no	50	97.4	Bacillariophyta	Eukaryota;Stramenopiles;Bacillariophyta;Bacillariophyceae;Bacillariophycidae;Naviculales;Naviculaceae;Navicula
OTU1894	1	no	50	91.9	Cercozoa	Eukaryota;Rhizaria;Cercozoa;Plasmodiophorida;Plasmodiophoridae;Plasmodiophora
OTU3488	1	no	45	98.5	Chlorophyta	Eukaryota;Viridiplantae;Chlorophyta;Chlorophyceae;Chlamydomonadales
OTU3804	1	no	43	94.3	Unclassified_Haptophyta	Eukaryota;Haptophyceae;environmental_samples;_
OTU3982	1	no	37	91.7	Chytrids	Eukaryota;Fungi;Chytridiomycota;Chytridiomycetes;Lobulomycetales;Lobulomycetaceae;Lobulomyces
OTU1838	1	no	34	98.5	Bacillariophyta	Eukaryota;Stramenopiles;Bacillariophyta;Bacillariophyceae;Bacillariophycidae;Cymbellales;Gomphonemataceae;Gomphonema;_
OTU570	1	no	29	57.4	Ciliophora	Eukaryota;Alveolata;Ciliophora;Intramacronucleata;Litostomatea;Haptoria;Pleurostomatida;Litonotidae;Litonotus
OTU1648	1	no	27	90.4	Cercozoa	Eukaryota;Rhizaria;Cercozoa;Cercozoa_2
OTU2718	1	no	15	90.3	Eustigmatophyceae	Eukaryota;Stramenopiles;Eustigmatophyceae;Eustigmatales;Monodopsidaceae;Nannochloropsis;unclassified_Nannochloropsis;_
OTU1544	1	no	12	82	Cercozoa	Eukaryota;Rhizaria;Cercozoa;Silicofilosea;Euglyphida;Cyphoderiidae;Corythionella;_
OTU996	1	no	3	95.1	Eustigmatophyceae	Eukaryota;Stramenopiles;Eustigmatophyceae;Eustigmatales;Monodopsidaceae;Nannochloropsis
OTU4119	1	no	2	93.6	Dinophyceae	Eukaryota;Alveolata;Dinophyceae;Gymnodiniales;Polykrikaceae;Polykrikos;_
OTU457	1	no	2	96.3	MAST	Eukaryota;Stramenopiles;MAST-3;MAST-3J
OTU2537	1	no	2	97	Unclassified_Alveolata	Eukaryota;Alveolata
OTU1243	1	no	2	95.1	Unclassified_Haptophyta	Eukaryota;Haptophyceae;environmental_samples;_
OTU2924	1	no	1	90	Cercozoa	Eukaryota;Rhizaria;Cercozoa;Cercozoa_1
OTU737	1	no	1	84.8	Chytrids	Eukaryota;Fungi;Chytridiomycota;Chytridiomycetes;Chytridiales;Chytridiaceae;Chytriomyces;_
OTU4500	1	no	1	93.2	Chytrids	Eukaryota;Fungi;Chytridiomycota;Chytridiomycetes;Rhizophydiales;Rhizophydiaceae;Rhizophydium;_
OTU915	1	no	1	91.6	Chytrids	Eukaryota;Fungi;Chytridiomycota;environmental_samples
OTU1349	1	no	1	93.6	Perkinsea	Eukaryota;Alveolata;Perkinsea;unclassified_Perkinsea;_
OTU4214	1	no	1	78.6	Pyrenomonadales	Eukaryota;Cryptophyta;Pyrenomonadales;Geminigeraceae;Proteomonas;_
OTU3349	1	no	1	84.2	Tubulinea	Eukaryota;Amoebozoa;Tubulinea;Euamoebida;Tubulinida;Amoebidae;Amoeba
OTU1571	1	no	1	94	Unclassified_Stramenopiles	Eukaryota;Stramenopiles

## Sheet: ZF19
OTUs	number of time detected (total 17 samples)	present_in_oldest_and_most_recent_sample	#DNAsequences	Identity_...	EMBL3	Best_hit_identity
OTU1407	17	yes	230095	88.1	Unclassified_Alveolata	Eukaryota;Alveolata
OTU2226	17	yes	25274	95.1	Unclassified_Alveolata	Eukaryota;Alveolata;environmental_samples
OTU3208	17	yes	3826	93.2	Perkinsea	Eukaryota;Alveolata;Perkinsea;Perkinsea_1
OTU977	17	yes	1537	93.1	Perkinsea	Eukaryota;Alveolata;Perkinsea;Perkinsea_1
OTU3278	16	yes	4059	98.9	Chlorophyta	Eukaryota;Viridiplantae;Chlorophyta;Chlorophyceae;Sphaeropleales;Scenedesmaceae
OTU2917	16	yes	1933	74.2	Chytrids	Eukaryota;Fungi;Chytridiomycota;Chytridiomycetes;Lobulomycetales;Lobulomycetaceae;Lobulomyces
OTU601	16	yes	1915	93.2	Unclassified_Alveolata	Eukaryota;Alveolata;environmental_samples
OTU137	15	yes	21244	98.9	Unclassified_Stramenopiles	Eukaryota;Stramenopiles
OTU3337	15	yes	352	91	Unclassified_Alveolata	Eukaryota;Alveolata;environmental_samples
OTU2338	13	yes	7224	95.5	Bicosoecida	Eukaryota;Stramenopiles;Bicosoecida;Bicosoecida_clade
OTU1377	11	yes	1081	98.5	Bicosoecida	Eukaryota;Stramenopiles;Bicosoecida;environmental_samples
OTU409	11	yes	1015	96.7	Unclassified_Haptophyta	Eukaryota;Haptophyceae;environmental_samples;_
OTU1035	11	yes	663	95.9	Unclassified_Alveolata	Eukaryota;Alveolata;environmental_samples
OTU2298	11	yes	294	89.8	Chytrids	Eukaryota;Fungi;Chytridiomycota;environmental_samples
OTU487	11	yes	37	89.5	Apicomplexa	Eukaryota;Alveolata;Apicomplexa;Coccidia;Eucoccidiorida;Eimeriorina;Eimeriidae;Cyclospora
OTU1634	11	yes	21	85.8	Chytrids	Eukaryota;Fungi;Chytridiomycota;Chytridiomycetes;Chytridiales;unclassified_Chytridiales
OTU4154	10	yes	1030	96.3	Unclassified_Haptophyta	Eukaryota;Haptophyceae;environmental_samples;_
OTU2663	10	yes	1015	93	Unclassified_Rhizaria	Eukaryota;Rhizaria;environmental_samples;_
OTU3646	9	yes	1108	94.3	Unclassified_Haptophyta	Eukaryota;Haptophyceae;environmental_samples;_
OTU304	8	yes	435	84.2	Ciliophora	Eukaryota;Alveolata;Ciliophora;Postciliodesmatophora;Heterotrichea;Heterotrichida;Condylostomatidae;Condylostoma;_
OTU3464	7	yes	353	98.1	Eustigmatophyceae	Eukaryota;Stramenopiles;Eustigmatophyceae;Eustigmatales;Monodopsidaceae;Nannochloropsis
OTU1829	7	yes	242	86.9	Dinophyceae	Eukaryota;Alveolata;Dinophyceae;Gymnodiniales;Polykrikaceae;Polykrikos;_
OTU4132	7	yes	12	94.4	Perkinsea	Eukaryota;Alveolata;Perkinsea
OTU1556	5	yes	7	97.7	Unclassified_Alveolata	Eukaryota;Alveolata
OTU3384	4	yes	195	89.1	Cercozoa	Eukaryota;Rhizaria;Cercozoa;Plasmodiophorida;Plasmodiophoridae;Plasmodiophora
OTU4044	3	yes	4	97.8	Apicomplexa	Eukaryota;Alveolata;Apicomplexa
OTU2672	7	no	7735	90.7	Unclassified_Rhizaria	Eukaryota;Rhizaria;environmental_samples;_
OTU339	13	no	3483	98.1	Chlorophyta	Eukaryota;Viridiplantae;Chlorophyta;Chlorophyceae;Sphaeropleales;Scenedesmaceae;unclassified_Scenedesmaceae
OTU2579	9	no	3228	96.3	Bacillariophyta	Eukaryota;Stramenopiles;Bacillariophyta;Coscinodiscophyceae;Coscinodiscophycidae;Aulacoseiraceae;Aulacoseira;_
OTU3173	16	no	2324	98.5	Chlorophyta	Eukaryota;Viridiplantae;Chlorophyta;Trebouxiophyceae;Choricystis;_
OTU1591	1	no	1422	89.4	Unclassified_Rhizaria	Eukaryota;Rhizaria;environmental_samples;_
OTU649	4	no	1246	89.5	Cercozoa	Eukaryota;Rhizaria;Cercozoa
OTU83	12	no	933	94	Apicomplexa	Eukaryota;Alveolata;Apicomplexa;Coccidia;Eucoccidiorida;Eimeriorina;Sarcocystidae
OTU3674	3	no	620	93.7	Chrysophyceae	Eukaryota;Stramenopiles;Chrysophyceae;Chromulinales;Chromulinaceae;Chromulina
OTU1672	3	no	492	94.7	Unclassified_Alveolata	Eukaryota;Alveolata;environmental_samples
OTU3126	5	no	483	89.1	Cercozoa	Eukaryota;Rhizaria;Cercozoa;Cercozoa_1
OTU2824	4	no	452	95.8	Chlorophyta	Eukaryota;Viridiplantae;Chlorophyta;Trebouxiophyceae;Botryococcaceae;Botryococcus
OTU438	1	no	343	98.9	Chlorophyta	Eukaryota;Viridiplantae;Chlorophyta;Trebouxiophyceae;Microthamniales;Elliptochloris
OTU3282	4	no	191	98.9	Chlorophyta	Eukaryota;Viridiplantae;Chlorophyta
OTU2060	3	no	181	89.6	Streptophyta	Eukaryota;Viridiplantae;Streptophyta;Zygnemophyceae;Desmidiales
OTU4464	8	no	165	95.6	Chlorophyta	Eukaryota;Viridiplantae;Chlorophyta;Chlorophyceae;Sphaeropleales;Scenedesmaceae;unclassified_Scenedesmaceae
OTU2143	2	no	164	75.3	Chrysophyceae	Eukaryota;Stramenopiles;Chrysophyceae;Chrysophyceae_2
OTU2262	4	no	110	95.9	Chlorophyta	Eukaryota;Viridiplantae;Chlorophyta;Chlorophyceae;Sphaeropleales;Scenedesmaceae;unclassified_Scenedesmaceae
OTU2140	14	no	75	94.3	Unclassified_Alveolata	Eukaryota;Alveolata;environmental_samples
OTU2469	8	no	61	82.3	Ciliophora	Eukaryota;Alveolata;Ciliophora;Intramacronucleata;Spirotrichea;Hypotrichia;Euplotida;Uronychiidae;Diophrys;_
OTU4125	7	no	61	97	Unclassified_Haptophyta	Eukaryota;Haptophyceae;environmental_samples;_
OTU2044	2	no	43	90.6	Dinophyceae	Eukaryota;Alveolata;Dinophyceae;Gonyaulacales;Oxytoxaceae;Sabulodinium;_
OTU272	3	no	39	86.8	Cercozoa	Eukaryota;Rhizaria;Cercozoa;Cercozoa_1
OTU1980	2	no	32	91	Cercozoa	Eukaryota;Rhizaria;Cercozoa;Gymnophrys;_
OTU2734	2	no	29	90.6	Dinophyceae	Eukaryota;Alveolata;Dinophyceae;Gymnodiniales;Polykrikaceae;Polykrikos;_
OTU894	8	no	28	95.9	Perkinsea	Eukaryota;Alveolata;Perkinsea;Perkinsea_2
OTU18	7	no	24	96.3	Bacillariophyta	Eukaryota;Stramenopiles;Bacillariophyta;Coscinodiscophyceae;Coscinodiscophycidae;Aulacoseiraceae;Aulacoseira;_
OTU4551	1	no	21	95.5	Chlorophyta	Eukaryota;Viridiplantae;Chlorophyta;Chlorophyceae;Sphaeropleales;Scenedesmaceae;unclassified_Scenedesmaceae
OTU2695	5	no	14	97	Unclassified_Haptophyta	Eukaryota;Haptophyceae;environmental_samples;_
OTU1719	7	no	12	92.5	Dinophyceae	Eukaryota;Alveolata;Dinophyceae;environmental_samples
OTU4312	5	no	12	97	Unclassified_Stramenopiles	Eukaryota;Stramenopiles
OTU2635	3	no	8	90.1	Dinophyceae	Eukaryota;Alveolata;Dinophyceae;Noctilucales;Kofoidiniaceae;Kofoidinium
OTU565	3	no	6	88.6	Chytrids	Eukaryota;Fungi;Chytridiomycota;environmental_samples
OTU3355	3	no	5	98.1	PX_clade	Eukaryota;Stramenopiles;PX_clade;Xanthophyceae;Mischococcales;Pleurochloridaceae;Goniochloris
OTU1455	3	no	4	95.9	Bacillariophyta	Eukaryota;Stramenopiles;Bacillariophyta;Coscinodiscophyceae;Coscinodiscophycidae;Aulacoseiraceae;Aulacoseira;_
OTU3764	4	no	4	91.2	Ciliophora	Eukaryota;Alveolata;Ciliophora
OTU4041	2	no	3	88.8	Cercozoa	Eukaryota;Rhizaria;Cercozoa
OTU3594	2	no	2	95.9	Chlorophyta	Eukaryota;Viridiplantae;Chlorophyta;Prasinophyceae;Chlorodendrales;Chlorodendraceae;Scherffelia
OTU1600	1	no	1	93.2	Bicosoecida	Eukaryota;Stramenopiles;Bicosoecida;Bicosoecida_clade
OTU2104	1	no	1	97.4	Chlorophyta	Eukaryota;Viridiplantae;Chlorophyta;Chlorophyceae;Sphaeropleales
OTU670	1	no	1	86.7	Chytrids	Eukaryota;Fungi;Chytridiomycota;environmental_samples
OTU758	1	no	1	80.8	Dinophyceae	Eukaryota;Alveolata;Dinophyceae;environmental_samples
OTU297	1	no	1	81.2	Pyrenomonadales	Eukaryota;Cryptophyta;Pyrenomonadales;Pyrenomonadaceae;Rhodomonas
OTU3136	1	no	1	93.2	Unclassified_Alveolata	Eukaryota;Alveolata
