# Supplementary material for: Landscape Setting Drives the Microbial Eukaryotic Community Structure in Four Swedish Mountain Lakes over the Holocene
Source: Microorganisms. 2021 Feb 11;9(2):355. doi: 10.3390/microorganisms9020355 (PMC7916980; doi:10.3390/microorganisms9020355)
Supplement: Supplementary file 1 [file microorganisms-09-00355-s001.zip › microorganisms-1087079/Supplementary_Table_4.xlsx]

## Sheet: Feuil1
Biological parameters		ZF10					ZF11					ZF18					ZF19
		TOC		Chlorophyll			TOC		Chlorophyll			TOC		Chlorophyll			TOC		Chlorophyll
		r	p	r	p		r	p	r	p		r	p	r	p		r	p	r	p
Diversity metrics	Nb_otus	-0.18	0.52	-0.08	0.79		-0.06	0.8	-0.01	0.96		0.03	0.91	-0.57	0.01		-0.18	0.48	0.02	0.94
	Shannon	-0.19	0.5	0.75	0		-0.18	0.42	-0.21	0.36		-0.2	0.42	0.18	0.46		-0.03	0.9	0.07	0.8
	Simpson	-0.19	0.5	0.69	0		-0.25	0.27	-0.33	0.13		-0.2	0.43	0.11	0.67		0.13	0.61	-0.01	0.98
Relative abundance of microbial eukaryotic groups	RA_Apicomplexa	-0.03	0.93	0.79	0		-0.58	0	-0.53	0.01		0.07	0.78	-0.61	0.01		-0.17	0.52	0	0.99
	RA_Cercozoa	0.21	0.46	0.64	0.01		0	0.99	-0.04	0.87		0.12	0.65	-0.51	0.03		-0.35	0.17	-0.23	0.38
	RA_Chlorophyta	0.37	0.17	0.61	0.02		-0.1	0.66	-0.28	0.21		-0.12	0.63	0.26	0.3		-0.13	0.63	-0.25	0.34
	RA_Chrysophyceae	0.06	0.83	-0.28	0.31		-0.07	0.75	0.06	0.77		-0.05	0.84	0.29	0.24		-0.19	0.47	-0.31	0.23
	RA_Chytrids	-0.48	0.07	-0.18	0.53		-0.17	0.46	-0.11	0.63		0.41	0.09	0.01	0.95		-0.24	0.35	0.24	0.36
	RA_Ciliophora	-0.51	0.05	0.51	0.05		0.17	0.45	0.16	0.47		-0.5	0.03	0.24	0.34		-0.02	0.94	0.08	0.77
	RA_Dinophyceae	-0.09	0.74	0.28	0.31		-0.25	0.26	-0.28	0.2		-0.23	0.36	-0.07	0.8		-0.18	0.49	-0.17	0.51
	RA_Perkinsea	0.09	0.74	-0.42	0.12		0.19	0.41	0.29	0.19		-0.2	0.43	-0.1	0.7		0.16	0.54	0.52	0.03
	RA_Unclassified_Alveolata	0.27	0.33	-0.81	0		0.31	0.16	0.31	0.16		0.13	0.61	-0.22	0.39		0.23	0.38	0.07	0.79
	RA_Unclassified_Rhizaria	-0.39	0.15	0.42	0.12		-0.19	0.4	-0.26	0.24		0.54	0.02	-0.13	0.62		-0.27	0.3	-0.39	0.12
	RA_Unclassified_Stramenopiles	-0.26	0.35	-0.04	0.89		0.44	0.04	0.37	0.09		-0.2	0.43	0.32	0.2		0.23	0.38	0.27	0.29
	RA_Other_Protists	-0.74	0	0.24	0.39		0.07	0.75	-0.06	0.79		-0.24	0.35	0.4	0.1		0.07	0.8	0.37	0.14
Richness of microbial eukaryotic groups	RI_Apicomplexa	-0.15	0.6	-0.01	0.98		-0.35	0.11	-0.22	0.32		-0.23	0.35	-0.34	0.16		-0.11	0.69	0.08	0.76
	RI_Cercozoa	-0.01	0.96	0.25	0.37		-0.02	0.93	0	0.99		0.26	0.3	-0.69	0		-0.24	0.36	-0.07	0.78
	RI_Chlorophyta	0.2	0.48	0.25	0.37		-0.12	0.58	-0.11	0.62		-0.43	0.07	0.08	0.75		0.06	0.83	0.06	0.82
	RI_Chrysophyceae	-0.35	0.19	-0.18	0.53		-0.01	0.95	0.05	0.82		0.5	0.03	-0.24	0.33		0.25	0.33	-0.14	0.6
	RI_Chytrids	-0.11	0.7	-0.56	0.03		-0.03	0.88	-0.01	0.98		0.38	0.13	-0.6	0.01		-0.15	0.57	0.07	0.79
	RI_Ciliophora	-0.27	0.34	-0.22	0.42		-0.04	0.88	0	0.99		-0.24	0.33	-0.16	0.52		-0.36	0.15	0.02	0.95
	RI_Dinophyceae	-0.05	0.87	-0.04	0.88		-0.13	0.56	-0.08	0.72		0.07	0.78	-0.47	0.05		-0.12	0.65	0.07	0.79
	RI_Perkinsea	0.29	0.3	0.01	0.96		-0.03	0.91	0.05	0.84		0.12	0.62	-0.7	0		0.06	0.82	0.17	0.52
	RI_Unclassified_Alveolata	0.24	0.39	0.01	0.98		-0.02	0.93	0	1		-0.01	0.97	-0.5	0.04		-0.05	0.86	-0.15	0.57
	RI_Unclassified_Rhizaria	-0.14	0.62	-0.14	0.61		-0.05	0.83	-0.01	0.95		0.03	0.89	-0.64	0		-0.23	0.37	0.2	0.45
	RI_Unclassified_Stramenopiles	-0.19	0.49	-0.14	0.61		-0.12	0.6	-0.03	0.89		0.24	0.35	-0.39	0.11		-0.34	0.18	0.13	0.62
	RI_Other_protists	-0.55	0.03	0.02	0.95		-0.03	0.89	0.03	0.89		-0.34	0.17	-0.12	0.63		-0.1	0.69	-0.09	0.72
